# Supplementary material for: Additional sauropod dinosaur material from the Callovian Oxford Clay Formation, Peterborough, UK: evidence for higher sauropod diversity
Source: PeerJ. 2019 Feb 14;7:e6404. doi: 10.7717/peerj.6404 (PMC6378091; doi:10.7717/peerj.6404)
Supplement: Supplemental Information 1 — With added codings of Cetiosauriscus, Cetiosaurus, and PETMG R85, PETMG R272, and LEICT G. 418.1956.21.0. [file peerj-07-6404-s001.txt]

quote Data saved from TNT;

xread
405 90
'Plateosaurus_engelhardti'	0000000000000000010001000000000100000000010010?00000?0000??000000000000000??00000?00000??0?00000000000000?0000????000000000?00?1000101000?000?00001000100?0000000000?1?0?0000102?0000000000???0000000??00??0000000????0?000?00?00?000000??0?000???00?0???00000?02?010000????0???000000000?000000?0?00???001000000000000?0000000010000000000000?0000000?000000010000000000?0000000000000000000001000000100000000000000
'Chinshakiangosaurus_chunghoens	????????????????????????????????????????????????????????????????????????????????????0?0????00?????0??1?10?000?????01?0????0??0??????0?????????????????????????????????????????????????????????????????????????0??????0?????????????????????????????????????????????????????????????????????????????????????????????????????????????????????????????????????????00????????????????????????????????????????????????????
'Mussaurus_patagonicus'	00000000000000000100010100?00?010?0000000?002???000??0?0????????????????????????????1?1??0?00000??0?00??0100?0????[0 1][0 1]00?0000??0???0010100000000???0??0??00??000000000?1?0?0000????0??0000001???0000000??00??0000000???10?000?00????000000??0?0?0???00?0???0?000?02?01000?????0???000000000?000000?0??????0?10000000000?0?000??000000?0[0 1]000?0000?00?000??0000000100?0000000?0?0???000?0??000??000???000010000???00?0???
'Antetonitrus_ingenipes'	??????????????????????????????????????????????????????????????????????????????????????????????????????????????????????????0??0?????10????????0?????????0???00000001121?0?00001022000000000????0000000??01??000000???????0???00???????000??0?0?0???00?????00000?02?0?000?????0????0?11010??0000?????????????0000?0??0110?000??000?00?0???????????????????????00?000100000010001?0100?????????001???1?00??0????????????
'Lessemsaurus_sauropoides'	?????????????????????????????????????????????????????????????????????????????????????????????????????????????????????????00010?1000??1000000?0???01?0010???000000010?1?0?0000102200000000?1????000000??11??000010???????????00???????????????????????????????????????????????????00110100?000000?0???????01110010[0 1]001110000??000?00?0??000000?00???????0000000?00000000001000????0?00?0000??00????1??01100??00???????
'Gongxianosaurus_shibeiensis'	???????????????1??????????????????????????????????????????????????????????????????????????????????????????11?1????21??????0??0?????10????????0?????????????0???????????0?????????0???????0????????????????????????????????0?00??????0000???????????????????000????01000?????0????0011000??000?00?0?0???????1000?0?00?01?00000?0?????????????????????????????????111???0?????01??0??????????0000???1?00?00000100000???
'Amygdalodon_patagonicus'	?????????????????????????????????????????????????????????????????????????????????????????????????????????111?100?021?0????1????????1????????00?????0???????0????0????1???????????1????0??0????????0???????????01???0????????00????????00?????????????????00000????0???0??????????????????????????????????????????????????????????????????????????????????????????????????????????????????????????????????????????????
'Isanosaurus_attavipachi'	??????????????????????????????????????????????????????????????????????????????????????????????????????????????????????????1??0?????10????????0?????????????0???????0?1???0?0????????????00??????????10?11??00?0??????????????????????????????????????????????????????????????????0011000??000??????????????????????????????????????????????????????????????????11110010001???????????????????????????????????????????
'Vulcanodon_karibaensis'	??????????????????????????????????0??????????????????????????????????????????????????????????????????????????????????????????????????????????????????????????????????????????????????????????????????????????????????1????0?00?00?????00???0?100?????????01?????????????????00??10??????0??????????????????1101?0???1110100????0???????1??????0000000?0100?????0101??????1000?000??00?1000010?1??00100?0100?011001???
'Tazoudasaurus_naimi'	?????????????????????????????????00?10?????????01?????0?????????????????????????????100????0011???0??00100110100?001?0??001000?1000001000000100000?0???000?000000110?000?000001000000100001???011?00100111?000020??00???????001000000000000001001?00?0???00000?020020000??1100??10000000???????0?00??????001101101201?10100?100?001?0101?1????00000000?10?000??0101010000?000?0?00010010100?00???011?000?0001010?1???
'Shunosaurus_lii'	01000?10000011011?0001010000000??000001001??2000001101100000100011000000000??0000011100?0?000?101?1100?1011111000121?02000100101000001000000100001?010?00?1010000110?1?1?000112210000000001???011101[0 1]0?11[0 1]?000020000010?0001001000000000000001001000?0???0?000?02001?00???1110101001300010??000010000010000110110100101010001000001101011000000100000???00000?0?11100110001101?1000?0?10?0011111001110??111?111110010
'Barapasaurus_tagorei'	???????????????????????????????????????????????????????????????????????????????????????????????????????????101????01?0???01000???0?0?0?0???0100??0?????00??00000011??0?1????0????1010000?0????011100100111?000020???01100?0?00?00???000000000100??00?????000???010???0?0??1?00?01100000000000000?00??????0??101101001110100???????????0110000?010000000100000000111000100?010111100???1?10???01??0?????????1??11?0???
'Cetiosaurus_oxoniensis'	?????????????????????????????????????????????????????????????????????????????????????????????????????????????????????????01011010002?00000001011001010100??010000110?001?0?00????2000010001????1101000?11??0000[1 2]0?10??????0?002??0??0000000?0?0?1000?0???00000?0200?000??????????001100001??0???1????01000??10?10??0???????????????????110000?0?0000??1?0?000??011????1??100?????????????????????????????????????????
'Patagosaurus_fariasi'	1???0?1?00??11????????????????????0???????????????????????????????1??????????????????0????????????1????101110100?001?0??001001010000?00000001011001010100??000000110?001?000112000000110001???01100100?11??000020??002??0?0???????000000000??1??1????????0?000?02002?0??????00??110130001?000?00100??????00?101001001110100????????????110000?01000000010000000011100010000001???00?????????101??011?????????????????
Omeisaurus	1100001?000011011010010100??000???001010011010001011011?000?1???11100?0?0??00?0?0010100000000?1???1101?101110100?0110040001112310000000[1 2]00010110011010?00?210000[2 3]11100110000101220010010001000?11111100111?000220010?2110100??1000000000000001001000?0???0?000?02001?00???11000011013000??000?00000?001000011011010010101000100000011101100000010000000100100000111000000001011??00000101001111[0 1]011111001111111110010
Mamenchisaurus	1110001?0?0011101010011100?0?00???00?010010010?010?1?111000?0???101?00???0??0?0???10100??0?001101111[0 1]00101110100?011?04000111231000[1 2]000200010110001010?100210011311100110110?01?200100?00010000110021001?1101022001002??0?00??1120000030000001001000?0???0?000?02002?0????1100?0110??0?0?1????00?0?00????0011011010011101001101?0001???11000000??00000010000001011100010001101?11000001110?11?1??01?1?001111??1??????
'Turiasaurus_riodevensis'	?????????????????????0???0?????????????????????????????????????????????????????????0??????????????????????111100?00100????11120?010100000100101?01101011???11[0 1]11011100010??0?????0000010001000011101100111100?1200100???????00??????002000?0?1??????????????????????200?????????1???????????????????00??000?10110100????10011110000111????????????????????????????????????00??11???0101010?11?????11?????1?10?111????
'Losillasaurus_giganteus'	??????????????????????????????????????????????????????????????????????10?????0????1????????????????1???1??????????????????10120??00100000000101100?01??0???11111011100110100?????00100?00010100111011001111100120???????????00??????10200?10[0 1]100??000000000????????1????????????????????????????????????????1011010?????1??????????????01??0??010?0?00?11?00?????????????????????????????????????????????????????????
'Jobaria_tiguidensis'	1100001?0000111110?0100100?0000??10010100?101000101101110???10??11?000??00?00?0?0?1?1000000???????11000?01110100?001001?001??2111101?00000001001011010101?2[0 1]10110110?0[0 1]1?11011212000001000????0111011001111000010010021101?1001000000000??000100?000?100000000?0200100????1?001011000010????0100000?0????001101101001110100011100001111110000?010000000110000000111000100?110111000?11111001111??01111001????????????
'Haplocanthosaurus_priscus'	??????????????????????????????????????????????????????????????????????????????????????????????????????????????????????[1 2 3 4]??01012110101?00100001001001011101?01111101110011011011221000101000100001100110011101001201100211011?0010000?0000000001001000?100000000?120010???????10??110130211?000100?00??000??????????????????????????????1110000?01000000011000???01110001001???????????1???????????????????????????????
Camarasaurus	1110001000001111101010000[0 1]0000000100101000101000101101110001101?111000000000010000101000000111111111010?01110100?0210010001012110002?0[0 1]10100101100?01??1012100111110?0010110?01??00000100010000110121001111000220010?2110111001000000000000011001000?100000000?020010000??[0 1]0[0 1]010110110001010010010000000000110110100111010011111100111111000000110000101100000001110001001110111000010111001111[0 1]0011110?111111111000?
'Bellusaurus_sui'	1???0???0???11????????????????????????10???0???0??????110?????????????000??????????????????????????1?10101110100?021?0???0101211000200010000101100?010100??10011111110110110?????000001000100001101110011110002201?0?2??0?1?00?1200000300000110?10000100000000????0?000?????????11[0 1]1300010100100?00??????00?10110100111010????1????????110000?01100001011000000011101010001101???????????????????????????????????????
'Galvesaurus_herreroi'	?????????????????????????????????????????????????????????????????????????????????????????????????????????????????????????01112110?000012??0??1200???1??????1?01111111011111??????00??0?000????01101[1 2]100111100021001012110???00???????01000?0?100?0???????00110????0?000?????1???1????????????1??????0000000?101[0 1]0100????????????????????????????????01011000?????????????????????????????????????????????????????????
'Tehuelchesaurus_benitezii'	????????????????????????????????????????????1??????????????????????????????????????????????????????????????????????????????????????[1 2 3]??????????????????????[0 1 2]100001110?00102100010?00101100010000100?0100111?000211??01[1 2 3]1???1?????????????????????????????????????????????????????1101300010100100111??????001100101011110100????????????1?????0011000?101100000001111000001???????????????????????????????????????????
'Europasaurus_holgeri'	1110001?0?001111??0010010200?????10?1?00?010?1?01011?1110000101????10000000111010?10100????1111?11110101010101000121?0?0?01012[0 1]10002100110111011001010100??100111111101102101020?00000100010000110011001110100220010021?001?00?000??10000000010000000100000010?020010000??0?10??1101300010100100100000???00?101101011110100??11??????11110101?0110000?0110??000?111000100?1101110???101110?11?1?????1????1?1??11?????
'Tastavinsaurus_sanzi'	???????????????????????????????????????????????????????????????????????????????????????????????????????????????????????????????????????????????????????????100112?10?00??????????0?00010001000011011100?10?0012[1 2]1??0?211011?0010001010100000110010000100000110011000000???0?1011??????????????????????????????????????????????????????111010110110000101100000102111011?011101110110???????1111??111011011?100111?001
'Euhelopus_zdanskyi'	01?00?10000111??1010??????0???????00???????????0??????11?????01?1???????????????????100??0?1??????1101??11110100?021?04?021113?110001012000010?1?1110?1101111111310110111111?00??0??0?10011000?11101110111100022101113??01??????????????????????????????????????????????????????11013000?110?000?00??????00?10110101??????????????????11100?10011000010110000100111100100011011101001?11?00?1111001?1100?1???11??0???
'Brachiosaurus_altithorax'	1210??1?00??11???????????????000?10?1110?01010?01011??110??????????0?000000111??0?10??????????????12?10?0?0111000121?0???011?22??002?002000111??????1??????10?11211100110000211220001010001000?111121001110010221?????????????????1??0??????????????????????????????????????????????????????????????????????10100001????????????????????????????????????????00011121001000???????????0???????????????????????????????
'Giraffatitan_brancai'	121011100000111101101101010100000100101000100000101101110000101?111000000001110?00101000010111111212110?00011100012100?0001112210002[0 1]00200011111001010100?210011211100110100211222001010101000011[0 1]1210011100102210111211011?001000111010000001001000?100000010002001000?????10??11011000?00001001100000000021010010111101001111111110111111011011000010110000000212100100111011111001?111001111??0111?0111?1??11?0???
'Abydosaurus_mcintoshi'	12101110000001?10110?1010100?0???????????0??00?01011??1100001?0?????0?0?????100?????100??1010????212110110?1110???21?0?00?1??2???????????????0??????????????????????????????????????????????????????????????????1??????????000????111??????????????????????0100?????00???????????????????????????????????????????1??????????????????????????????????????????0???2??1???0???????????????????????????????1?????????????
'Padillasaurus_leivaensis'	???????????????????????????????????????????????????????????????????????????????????????????????????????????????????????????????????????????????????????????1????2????????????????0???????0?000????1???????????2?????????????00?00011101000?0010???0001000???100?2????????????????????????????????????????????????????????????????????????????????????????????????????????????????????????????????????????????????????
'Sauroposeidon_proteles'	?1????100???11?????????????????????????????????????????????????????????????????????????????????????[0 1 2]??0100011?000121?0???11112210?02000200001111001010100??10011311121?111[1 2]000[1 2]??100001010?00001111[0 1]110111?000221011121?????00?????01010??001100000001000000100020010000??0?10??110??00010000100?1000???0001101001?11110100??1?1?11???11?0?0?1011?000101100000?02121011001110111?10??????????????????????????????????
'Venenosaurus_dicrocei'	?????????????????????????????????????????????????????????????????????????????????????????????????????????????????????????????????????????????????0?????????????????????????????????????????????????????????????????11???????00????1110?00??00?001000010000001000000?000?????????11?130001?10?1??????????????????????1?10100????1?????????????101?0000101?000??????????????????????????????????????????11?????????????
'Cedarosaurus_weiskopfe'	???????????????????????????????????????????????????????????????????????????????????????????????????????????????????????????????????????????????????????????100??[2 3]????????????????????????0?????1??????????????2?1???????????00?????11010??000?0?0?00010000?110000000100???????????0??00010???1011??00???00?210000121111??00?????????????????????????????????0???21210110????0???????????????1111??11?????111111100???
'Lusotitan_atalaiensis'	???????????????????????????????????????????????????????????????????????????????????????????????????????????????????????????????????????2???????????????????1???????????????????????????????1?0??????????????????????????????00?????010100000010?1000010000001000?00?000?????10??1????????????????????????00?101????[0 1]?????01??????????????????1011???0?011?00??????????????1101?????0??1110???????????????????????????
'Erketu_ellisoni'	???????????????????????????????????????????????????????????????????????????????????????????????????????????????????????0021013?1011100020100111100101????????????????????????????????????????????????????????????01?????????????????????????????????????????????????????????????????????????????????1?????????????????????????????????????????????????????????????????????111?110???1?111?0??????????????????????????
'Qiaowanlong_kangxii'	??????????????????????????????????????????????????????????????????????????????????????????????????????????????????????????1012111111?00?010011110110???????????????????????????????????????????????????????????????????????????????????????????????????????????????????????????????????????????????????????????????????????????????????11?1?[0 1]1??0?0?010??000?????????????????????????????????????????????????????????
'Phuwiangosaurus_sirindhornae'	????0?????????????????????10?????100101????????0??????111??????????1000110?1100?0?1?????????????????0?????0211010121?0[2 3 4]??21012111113?0?201001110011010110?21[0 1]01131111001111?????110100101110000111121[0 1]011110002201???2????1???????1010100?00010?1?0001000100100110010000??0?10??110??00010001???????11???00?10?0000?1101110????????????11000110110000101100000012121?01001111111011??????????????????????????????????
'Chubutisaurus_insignis'	???????????????????????????????????????????????????????????????????????????????????????????????????????????????????????????????????????????????????????????1????3?10?0011?1??????10??01?10?0000???1?10??10?00?22???11???????00100??0101000?0?10??0???????00010????0?000?????10??111??000111001???????????011101001211??0110??111111???????????????0001011010000021210110011101??????????????????????1?10?????????????
'Ligabuesaurus_lenzai'	???????????????????????????????????????????????????????????????????????????????????????????????????[0 1 2]??01000211010?21?0???01?1?????0??002??0???000??002101??10011310111?111112022?100001010?000?11?111001111000221????????????????????????????????????????????????????????????????1113000111011???????????00210100021????????????????????????????????????????000021210?1001110111010?1???????1111011111101????????????
'Wintonotitan_wattsi'	???????????????????????????????????????????????????????????????????????????????????????????????????????????????????????????????????????????????????????????1????31?121??1?2??????0??????????????????1??1??????22???11???????00?????0?01001??????00??0????000100???0?0001????10??11???0001110?1???????????????01001??1?10110??111??????????????????00?10?10?1?????????????????????????????????????????????????????????
'Malarguesaurus_florenciae'	????????????????????????????????????????????????????????????????????????????????????????????????????????????????????????????????????????????????????????????????????????????????????????????????????????????????????????????00?????010100000010?0000010000?210011000100?????????????????????????????????????????????????????????????????????????????????????0?????2100???????????????????????????????????????????????
'Andesaurus_delgadoi'	???????????????????????????????????????????????????????????????????????????????????????????????????????????????????????????????????????????????????????????10?113?10?1??111????????0?010101000?111?11001111000221???????????0010[0 2]110102011000?0?0000010000?0100020010?0??????????????????????????????????????????????????????????????????????1011000110??001??????2??????1???????????????????????????????????????????
Dreadnoughtus	??????????????????????????????????????????????????????????????????????????????????????????????????????????02210?01?100???11113?????30102??0011000?11???????10131310121?111?1?????1120010[1 2]?????0111[1 2]11101111000221??1131?????0?122?0?10300000010000200100000310001000100???0?11101110000011001110001?11010??1101201111011101???????????11???11101000011011001?01021210110011101110???101100??111??01????????1?11??????
'Epachthosaurus_sciuttoi'	???????????????????????????????????????????????????????????????????????????????????????????????????????????????????????????????????????????????????????????100?13110?1?11111??????000010201000?111211101111000221??113??1?????1120101030?000010010??010000131??0100010????0?11111???????????????????1??????1101100111?00?101?1111112??11??11?101??0?????????00002121011001?101?10?111?????11111110111110111?011110111
'Malawisaurus_dixeyi'	1120?0???????1??1??????????????????????????????????????????????0???????????????0???0100???????????1?0101??02?1????21?0????1013?10103?1021010110?001111000??1003?311121?112210010??1200?020100001?01110?11110?02210?1????????011???0010300?0?0100?????10??0?01000100000????0?11??1?????????????00?001110??01?1011002110001?0??1??111????1??????????00111110010????1210???????1111010??????????????????????????????????
'Isisaurus_colberti'	??????????????????????????????????????????????????????????????????????????????????????????????????????????????????????????10?3?10001?10210101000000110100??10033300121?1112000122?1200?0001000011100100111?0?1220?1?13110?0?????????1030?10001000000?10000131000200110????0?11?0101130000?001000?00???????1?101111?11101??????????????110?111?0110001111101??????????????????????????????????????????????????????????
'Nemegtosaurus_mongoliensis'	00200??11?0?12?10[0 1]?01[0 1]111110?0010101101?0?0120?01010?1111??2111011?1100010??00100?1?101??0011??01?12?101000321010121?0???????????????????????????????????????????????????????????????????????????????????????????????????????????????????????????????????????????????????????????????????????????????????????????????????????????????????????????????????????????????????????????????????????????????????????????????
'Rapetosaurus_krausei'	00200?1?1?1012?10110?11?1?10?0011?00001?0?0120?01010?1111??21111???11?0100???1110?1?101??0011?????12?1010003?11?0121?040?11013?10003?102100011010?0110100??100333[0 1]0121?11221001021120000201000011120110111?011221????3?????????????0?03???????00??20???????3???020?21???????????1110000???????00?0011????01?101211111?00110????1?1????111010110110001??11?01010121?111101????????10????????????10?????00?????????????
'Tapuiasaurus_macedoi'	002?0?111?0012?10?10?2111200??0111011?1000?0???01011?1?1????11111???1?0000???1110???101?????0??1??12?1010003[2 3]101012100????1??????????1?2?0??11?????????????1000?31?121?1112???????120?000?????0110??110111????12???11?????????????????????????????????????????????????????????????????????????10?10?1?????????1?????110011?????1????????????????????????????????2?2???????????1??????????????????????????1110?111????
'Trigonosaurus_pricei'	?????????????????????????????????????????????????????????????????????????????????????????????????????????????????????????11013010103?1020?00110001111010??31[0 1]133310121?1122100022[0 2]12000020?000?11121110111?0?1221?????????????????001????????????????????????????????????????????????????????????????????????????????????????????????????????????????????????????????????????????????????????????????????????????????
'Alamosaurus_sanjuanensis'	??????????????????????????????????????????????????????????????????????????????????????????????????????????0311010121?0??111?13?10?030102?01011000?1112000?310?11210121?1122000?22?1200001010000111211101111001221?111[2 3]110010012221001030010011000020?100001310001110100???0?111111113000010011110101110?101?1110101111001111?1111112?????1??1???000?1111100?1???212???111??11111111????????111111111?11011?1?111?0???
'Opisthocoelicaudia_skarzynskii	???????????????????????????????????????????????????????????????????????????????????????????????????????????????????????????????????????????????????????1?0?100??300121?11[1 2]21?00??21200102110000111211101111001220??1131?0?00??2??10010?01100110010[0 2]0?100001?100020002001000?1111100000000?0011110111110111111112102111011111?1111112??111?11110110001?111011001021210111011111110111101101111111001111101111011110122
'Neuquensaurus_australis'	??????????????????????????????????????????????????????????????????????????????????????????????????????????????????????????1013?100030002??00??00000110100??111?1300121?11221001221120000201000?111211101111001221????31?0???11?220001030??001100??20?1000013???021?011?1?0??????111000?000001011011?1????11?111210111101111????????????11111?101?000111110011011212101111?1111?10001101101??111??0????00?1???????????
'Saltasaurus_loricatus'	?????????????????????????????00?????1010???020?01??????????????????0100010??1?????10????????????????????????????????????1?1012?10003000200101000000110100??11131300121?1122100?2211200002010000111111101111001221????311010?11?12?00103011001100??20?1000013100021101101?0??11?01110000000001011011?110??11?111210111101111???????????111111110110001111100110112121011111111111001??????????????????????????????????
'Notocolossus_gonzalesparejasi'	???????????????????????????????????????????????????????????????????????????????????????????????????????????????????????????????????????????????????????0???1003?30?121?11?000010???????????????????????????????????????????????????01030000011000000000?000??0??????????????11??1???????????????????????????10110111????????????????????????????????????????????????????????????????1011011111101011?1?01111001110121
'Baurutitan_britoi'	??????????????????????????????????????????????????????????????????????????????????????????????????????????????????????????????????????????????????????????????????????????????????????????????????????????????????????????????22200??0300001210?00200100000310002?0???????0?1110?????????????????????????????????????????????????????????????????????????????????????????????????????????????????????????????????????
'Rinconsaurus_caudamirus'	???????????????????????????????????????????????????????????????????????????????????????????????????????????2???????10?????1012?0???10102??001?00001110?????10??131?12??11?11??????120110201?????1??11?0111100?221??????????????????01030?00?210?00???????0?31100200?1101????1??????13???1???????????1???????1010011????????????????????1???1????1000110110?10??02121?11001???????????????????????????????????????????
'Muyelensaurus_pecheni'	????????????????????????????????????0?????002???????0??????????????1???0000?1???0?????????????????????01?002???????10????21013?0?0?1010200001100?0111??????1001?3??121?112210000???2001010?0000111101101?1?010221???????????00?????01?30?000110?00???100000311002001110??????????1113000110011??????1????0??10100111?????????????????????????10100001101100?0???2121011001??01???????????????????????????????????????
'Aeolosaurus_maximus'	?????????????????????????????????????????????????????????????????????????????????????????????????????????????????????????????????????1?2???????????????????????????????????????????????????????????????????????????1????????00????????301?00?10???2001000????110?????1??????11???????????????????????????????????????????????????????????????????????????????00?2121?1?001???????????????????????????????????????????
'Overosaurus_paradasorum'	?????????????????????????????????????????????????????????????????????????????????????????????????????????????????????????11013?0???30102??001?010??111100?31003?300121?11221000021120??020?????1?1?01101?1?0?0221?11131101??001120?01?3011?0?10??0???????00311102001110???????????????????????????????????????????????????????????????1110111????????????????????????????????????????????????????????????????????????
'Mendozasaurus_neguyelap'	?????????????????????????????????????????????????????????????????????????????????????????????????????????????????????????1111?????0??102??0???000??112001??1000?31?121?11??00010????0??01????????????0?1????????????????????0???2?101030000021000001010100?21??0200110????0?????11113000110011?????11????01?101101111??0?????11?????????????????????????????0?00212101?????10??1??0????????????11?1?1?????????1110121
'Ruyangosaurus_giganteus'	???????????????????????????????????????????????????????????????????????????????????????????????????????????????????????????????????????????????????????????10???3?0????????????????[0 1]00?01?????01??1?110?11???0221??1????????????????????????????????????????????????????????????????????????????????????????????????????????????????????????????????????????????2121?0???1110????????????????????????????????????????
'Futalongkosaurus_dukei'	??????????????????????????????????????????????????????????????????????????????????????????????????????????????????????21011013?0?001010200001100001112001?3100333?0121?11??0000020120??01?????????101?011?????2?1????31?01?????12????030??012?????0101110???????????????????????1?????????????????????????????????????????????????????11??1111??000011011001??01?????????????????????????????????????????????????????
'Quetecsaurus_rusconii'	???????????????????????????????????????????????????????????????????????????????????????????????????????????22?????2100?1?11?13?0?????102??001??00???1[1 2]00????003?3??121?1???0000???????????????????????????????????????????????????????3000?????????????????????????????????????????????????????1?11????????????????1?????????????????????????????????????????????????????????????????????????????????????????????????
'Puertasaurus_reuili'	?????????????????????????????????????????????????????????????????????????????????????????????????????????????????????????21013?0?????102????????0??112001???0?3?31?12101??100010???????????????????????????????????????????????????????????????????????????3?????????????????????????????????????????????????????????????????????????????????????????????????????????????????????????????????????????????????????????
'Drusilasaura_deseadensis'	???????????????????????????????????????????????????????????????????????????????????????????????????????????????????????????????0?????????????????????????????????????????????0?????????????????????????????????????????????????12?????301??121????0101?11????????????????????????1?130000????????????????????????????????????????????????????????????????????????????????????????????????????????????????????????????
'Bonitasaura_salgadoi'	????????????????1???????????????????0?00000?2?????????1110???????????????????????????0?000????????2[2 3]?10100022101012100??011[0 1]???0?1?1??020000??000011121?1??1001[0 1]310121?11210[0 1]02[0 2]2?12?110101000011?11110111101?2210111?????????????101030?000210?002001?11003100020001001????11??1???????????????????1?????1???1?01??1110????????0??2??1??????????000110110010101212???1001?1011?010?1?0??1??101???1111101111????1????
'Patagotitan_mayorum'	??????????????????????????????????????????????????????????????????????????????????????????????????????????02[1 2]10100?100???21013?0??010112000011100011???????10011310121?112102121100200100010000111121101111000221??11???????01[0 1]0201010300001210?00010111100310002000100?????11??111130110100111?011?1??10111101101111110110??????????????????101100?1101100101012121011001????????0??????????????????????????????????
'Argentinosaurus_hunculensis'	???????????????????????????????????????????????????????????????????????????????????????????????????????????????????????????????????????????????????????????1001?3?0121?1121?2121?10?001010?000?111121101111000221????[2 3]????????????????????????????????????????????????????????????????????????????????????????????????????????????????1?????????????????????????????????????0????10??????????????????????????????????
'Amazonsaurus_maranhensis'	???????????????????????????????????????????????????????????????????????????????????????????????????????????????????????????????????????????????????????????1????111????10????????0????????????????0?1?0111??1???????????????0????????000[0 1]?0?1???0?10[0 1]1???10000002?1?00??????10????????????????????????????????????????????????????????????0??????????????????????????????????????????????????????????????????????????
'Zapalasaurus_bonapartei'	??????????????????????????????????????????????????????????????????????????????????????????????????????????????????????????11?2110?01001?00????????????????????????????????????????????????????????????????????????????????????????0001001000110?011000???1000000201100???????????????????????????????????????????????????????????????????????????000?0?11?00000??????????????????????????????????????????????????????
'Histriasaurus_bocardeli'	???????????????????????????????????????????????????????????????????????????????????????????????????????????????????????????????????????????????????????????110?1??????????1??????0?010??0?1???0???00101111?01?020????????????????????????????????????????????????????????????????????????????????????????????????????????????????????????????????????????????????????????????????????????????????????????????????????
'Comahuesaurus_windhanseni'	???????????????????????????????????????????????????????????????????????????????????????????????????????????????????????????????????????????????????????????110?11110?021022??????0?1??1??0?0000???00111111??1?02??????????0?0??2100001400000?10?0????????10000002011?0??????10??1?????????????00?00?1????0??10110121??????????????????????????01010000011?000001211000100????????????????????????????????????????????
'Rayososaurus_agrioensis'	??????????????????????????????????????????????????????????????????????????????????????????????????????????????????????????????????????????????????????????????11?????????????????????????????????????????????????????????????????????????????????????????????????????????????????1012111001001??????????????????????????????????????????????????????????????????2?1??????????????????????????????????????????????????
'Rebbachisaurus_garasbae'	??????????????????????????????????????????????????????????????????????????????????????????????????????????03???????10?????????????????????????????0????????110?1?110?02?0????????0121011001000011100101111?111020???????1???????????????????????????????????????????????????????110121?1001001???????????????????????????????????????????????????????????????????????????????????????????????????????????????????????
'Cathartesaura_anaerobica'	?????????????????????????????????????????????????????????????????????????????????????????????????????????????????????????011021???010011??0???000?0010?0?????????????????????????????????????????????????????????????????????????????1????0111000?101????10000012?1??0???????????1?121110011?1????????????????????????????????????????????????????????????????012110001??????????????????????????????????????????????
'Limaysaurus_tessonei'	?????????????1?01?????1?1??0000??11??00111112001?0?10111011?20?????100101010110?101???????????????????????03311?112111???01102110?0100110000100000?010?00??110111110?0210111012220121011001000011000101111?1110201?0???????[1 2]0?1[0 2][0 1]000014000001100001011000100000020110011?1??10??1101211100110100100?11???0?1101001011110100????????????11????0010110000110100?0?211000?001?10??1????11???0??100??01111?1?????????????
'Demandasaurus_darwini'	?0?00???????????????????????????????????????????????????????????????????????????????10120?????????2??2?1?0033?????2111??0?11021???010011000010200??010?0???11???1?10?02?????0????0?1?0110?1000111100101?11??1?02011????????????210???140001011001?1101100010000??0??00??????10???????????????????????????????????????????????????????????????????111????1?100001211010100????????????????????????????????????????????
'Nigersaurus_taqueti'	0020001?10101100??1??2111??0000??11??0011110??11????0111011?2??????100100010??0?1?101012000100????23001?0003311?1121112??0110211[0 1]101001100001020001010?00?211?111110?02101200120?0111111001000111100101111?1100201?00???1?????????0?0140??1?1?0?0?10011001?0000120110011?11010??1101212100000100?00??????00?10100101???????????????????1100??0???111??????100?0?211010100????????????1???????????????????????????????
'Suwassea_emiliae'	01210????1???2??????????1??01???????00?00??12100?0??1??0?10????????0????0?0????????0?1?11?????????2??2???102???????10??0001112110?01000100101010?0?0???1???110??11?????10212?12????????????000?????????1?????????1100???????0?????????1????????????????????????????????????????????00000?000?????????????00????2????????????????????????????????????????????0????????????????????00???????????????????01?????????????
'Amargasaurus_cazaui'	?????????????2?01?1?????????100??10?01100011210011111??????????????0011101001?0?1110??????????????????????????????????11011102310001000??1?1101000101??110?010220110?1?1?112?12?20021011001????10?00100111?0000201??02??1????????????0?0??0??????0100??????0???020??????????????1??00??????0?1???????????001101101001010?00????????????111001???????????????00001110?0?001???????00??1???????????????????????????????
'Dicraeosaurus_hansemanni'	0021?????1???2??0?1?????????100???0?011000112100111111?????1?0???10001110100010?111011011?????????23?11?0002311?012100110111023100010000?1?1101101001??1112010220110?1?1?112?12?20001011001???110000100111?100020110021?1?0?0?11200000200001110010100100000000002012?0?1?11?00??11000000???00100??0??????001101101001110??????????????111000001100000??00100?00011100010011101110101111110??111??111?1011????11??????
'Brachytrachelopan_messai'	?????????????????????????????????????????????????????????????????????????????????????????????????????????????????????????11?0?3100?1???0?????????000????1?2010220110?1?1?1?2?12??0001011001???110000100111?1000201???????????????????????????????????????????????????????????????????????????????????????????????????????????????????????????????????????????????????????????????????????????????????????????????????
Apatosaurus	0020001?111112011011?211100101100?0010100011201010110110010020?01?000010000000001010?1?0001???????23011?0003301?01210?31021112210101?00201?1102100001??111310000?110?0210110?12?0000011000111?111100100111?010020110021?11120?11200000200001111110101100000000002012?01111110010110000001?0011001?000000?001101201001010100111100001111110000011000001?0010000001111001001110111000011111011111011111101?1111?1110001
Diplodocus	0020001011111201101112111001011001001010001120101011011001002010110000100001010010101100001101101?23011?1003301?012100310?1112210001?00201?0112110001??101310000111??0210110?12?20000110001111111100100111?010120110021111120?11200000211101111111101100021000003012?01111110010110000000?1001001?0000000001101101001110100???????????1110000011000000?00100000011100010111101?10000111110011110011111011111?111100?1
'Barosaurus_lentus'	??????????????????????????????????????????????????????????????????????????????????????????????????????????????????????3??11112210?01?00?00?1112010001??1013100001110?0210110?12?0000011000100?111100100111?01002011002????0?0?11200000211101111111101100021000003012?011?11?00?01????000????????1??00????00??0?00?0????????????????????110??0?11?0???????100?000111000???11??????00???1???????????????01?????????????
PB_dorsals	???????????????????????????????????????????????????????????????????????????????????????????????????????????????????????????????????????????????????????????11???1??11???020??????[1 2]01??0?00011001000?1001???010120????????????????????????????????????????????????????????????????????????????????????????????????????????????????????????????????????????????????????????????????????????????????????????????????????
PB_caudal	????????????????????????????????????????????????????????????????????????????????????????????????????????????????????????????????????????????????????????????????????????????????????????????????????????????????????????????00?01?01000111?[0 1]2[0 1]101?01?1010????0??1????????????????????????????????????????????????????????????????????????????????????????????????????????????????????????????????????????????????????
LEICT	????????????????????????????????????????????????????????????????????????????????????????????????????????????????????????????????????????????????????????????????????????????????????????????????????????????????????????????0??????10????1???010?????????0[0 1]01?0??00?0????????????????????????????????????????????????????????????????????????????????????????????????????????????????????????????????????????????????
;

cnames
{0 Posterolateral_processes_of_premaxilla_and_lateral_processes_of_maxilla,_shape _without_midline_contact_ _with_midline_contact_forming_marked_narial_depression,_subnarial_foramen_not_visible_laterally_;
{1 Premaxillary_anterior_margin_shape _without_step_ _with_marked_step_but_short_step_ _with_marked_and_long_step;
{2 Premaxila,_ascending_process_shape_in_lateral_view _convex_ _concave,_with_a_large_dorsal_projection_ _sub-rectilinear_and_directed_posterodorsally_;
{3 Premaxilla,_external_surface _without_anteroventrally_orientated_vascular_grooves_originating_from_an_opening_in_the_maxillary_contact_ _vascular_grooves_present_;
{4 Premaxilla-maxilla_suture,_shape planar twisted_along_its_length,_giving_the_contact_a_sinuous_appearance_in_lateral_view;
{5 Premaxilla,_small_finger-like,_vertically_oriented_premaxillary_process_near_anteromedial_corner_of_external_naris absent present;
{6 Maxillary_border_of_external_naris,_length _short,_making_up_much_less_than_one-fourth_narial_perimeter_ _long,_making_up_more_than_one_third_narial_perimeter_;
{7 Maxilla,_foramen_anterior_to_the_preantorbital_fenestra_ _absent_ _present_;
{8 Preantorbital_fenestra _absent_ _present,_being_wide_and_laterally_opened_;
{9 Subnarial_foramen_and_exterior_maxillary_foramen,_position _well_distanced_from_one_another_ _separated_by_narrow_bony_isthmus_;
{10 Antorobital_fenestra _much_shorter_than_orbital_maximum_diameter,_less_than_85%_of_orbit_ _subequal_to_orbital_maximum_diameter,_greater_than_85%_orbit_;
{11 Antorbital_fenestra,_shape_of_dorsal_margin _straight_or_convex_ _concave_;
{12 Antorbital_fossa _present_ _absent_;
{13 External_nares_position _terminal_ _retracted_to_level_of_orbit_ _retracted_to_a_position_between_orbits_;
{14 External_nares,_maximum_diameter _shorter_ _or_longer_than_orbital_maximum_diameter_;
{15 Orbital_ventral_margin,_anteroposterior_length _broad,_with_subcircular_orbital_margin_ _reduced,_with_acute_orbital_margin_;
{16 Lacrimal,_anterior_process _present_ _absent_;
{17 Lacrimal,_anteriorly_projecting_vertical_plate_of_bone absent present;
{18 Jugal_contribution_to_the_ventral_border_of_the_skull _present_ _absent_;
{19 Quadratojugal-Maxila_contact _absent_or_small_ _broad_;
{20 Jugal-ectopterygoid_contact _present_ _absent_;
{21 Jugal,_contribution_to_antorbital_fenestra absent present,_but_very_reduced_ present_and_large,_bordering_approximately_one-third_its_perimeter_;
{22 Quadratojugal,_position_of_anterior_terminus _posterior_to_middle_of_orbit_ _anterior_margin_of_orbit_or_beyond_;
{23 Quadratojugal,_anterior_process_length _short,_anterior_process_shorter_than_dorsal_process_ _long,_anterior_process_more_than_twice_as_long_as_dorsal_process_;
{24 Quadratojugal,_angle_between_anterior_and_dorsal_processes _less_than_or_equal_to_90?,_so_that_the_quadrate_shaft_is_directed_dorsally_ _greater_than_90?,_approaching_130?,_so_that_the_quadrate_shaft_slants_posterodorsally_;
{25 Ventral_edge_of_anterior_surface_of_the_quadratojugal_ straight,_not_expanded_ventrally slightly_expanded_ventrally,_forming_a_small_bulge,_which_height_is_less_than_twice_the_ramus_height_ well_expanded_ventrally,_forming_a_notorious_bulge,_which_height_is_twice_or_more_the_minimum_height_of_the_ramus_;
{26 Squamosal_contribution_to_the_supratemporal_fenestra _present,_the_squamosal_is_well_visible_in_dorsal_view_ _reduced_or_absent_;
{27 Squamosal-quadratojugal_contact _present_ _absent_;
{28 Squamosal,_posteroventral_margin _smooth_ _"with_prominent,_ventrally_directed_"prong"_;
{29 Prefrontal_posterior_process_size _small,_not_projecting_far_posterior_of_frontal-nasal_suture_ _elongate,_approaching_parietal_;
{30 Prefrontal,_posterior_process_shape _flat_ _hooked_;
{31 Prefrontal,_anterior_process _absent_ _present_;
{32 Prefrontal-Frontal_contact_width _large,_equal_or_longer_that_the_anteroposterior_length_of_the_prefrontal_ _narrow,_less_than_half_the_anteroposterior_length_of_the_prefrontal_;
{33 Postorbital,_ventral_process_shape _transversely_narrow_ _broader_transversely_than_anteroposteriorly_;
{34 Postorbital,_posterior_process _present_ _absent_;
{35 Postorbital,_posterior_margin_articulating_with_the_squamosal_ _with_tapering_posterior_process_ _with_a_deep_posterior_process_;
{36 Frontal_contribution_to_supratemporal_fossa _present_ _absent_;
{37 Frontals,_midline_contact_(symphysis) _sutured_ _or_fused_in_adult_individuals_;
{38 Frontal,_anteroposterior_length _approximately_twice_ _or_less_than_minimum_transverse_breadth_;
{39 Frontal-nasal_suture,_shape _flat_or_slightly_bowed_anteriorly_ _V-shaped,_pointing_posteriorly_;
{40 Frontals,_dorsal_surface _without_paired_grooves_facing_anterodorsally_ _grooves_present,_extend_on_to_nasal_;
{41 Frontal,_contribution_to_dorsal_margin_of_orbit _less_than_1.5_times_the_contribution_of_prefrontal_ _at_least_1.5_times_the_contribution_of_prefrontal_;
{42 Parietal_occipital_process,_dorsoventral_height _short,_less_than_the_diameter_of_the_foramen_magnum_ _deep,_nearly_twice_the_diameter_of_the_foramen_magnum_;
{43 Parietal,_contribution_to_post-temporal_fenestra _present_ _absent_;
{44 Parietal,_distance_separating_supratemporal_fenestrae less_than_the_long_axis_of_supratemporal_fenestra,_0.8_or_less_ almost_the_same_than_the_long_axis_of_supratemporal_fenestra_0.8-1.2 much_larger_than_the_long_axis_of_supratemporal_fenestra_more_than_1.2_;
{45 Postparietal_foramen _absent_ _present_;
{46 Paroccipital_process_distal_terminus _straight,_slightly_expanded_surface_ _rounded,_tongue-like_process_;
{47 Supratemporal_fenestra _present_ _absent_;
{48 Supratemporal_fenestra,_long_axis_orientation _anteroposterior_ _transverse_;
{49 Supratemporal_fenestra,_maximum_diameter _much_longer_than_ _or_subequal_to_that_of_foramen_magnum_;
{50 Supratemporal_region,_anteroposterior_length _temporal_bar_longer_ _or_shorter_anteroposteriorly_than_transversely_;
{51 Supratemporal_fossa,_lateral_exposure _not_visible_laterally,_obscured_by_temporal_bar_ _visible_laterally,_temporal_bar_shifted_ventrally_;
{52 Supraoccipital_sagital_nucheal_crest _broad,_weakly_developed_ _narrow,_sharp_and_distinct_;
{53 Laterotemporal_fenestra,_anterior_extension _posterior_to_orbit_ _ventral_to_orbit_;
{54 Quadrate_fossa _absent_ _present_;
{55 Quadrate_fossa,_depth _shallow_ _deeply_invaginated_;
{56 Quadrate_fossa,_orientation _posterior_ _posterolateral_;
{57 Quadrate,_articular_surface_shape _quadrangular_in_ventral_view,_oriented_transversely_ _roughly_triangular_in_shape_or_thin,_crescent-shaped_surface_with_anteriorly_directed_medial_process_;
{58 Quadrate,_articular_surface_shape _quadrangular_in_ventral_view,_oriented_transversely_or_roughly_triangular_in_shape_ _thin,_crescent-shaped_surface_with_anteriorly_directed_medial_process_;
{59 Palatobasal_contact,_shape _pterygoid_with_small_facet_ _dorsomedially_orientated_hook_ _or_rocker-like_surface_for_basipterygoid_articulation_;
{60 Pterygoid,_transverse_flange_(i.e._ectopterygoid_process)_position _posterior_of_orbit_ _between_orbit_and_antorbital_fenestra_ _anterior_to_antorbital_fenestra_;
{61 Pterygoid,_quadrate_flange_size _large,_palatobasal_and_quadrate_articulations_well_separated_ _small,_palatobasal_and_quadrate_articulations_approach_;
{62 Pterygoid,_palatine_ramus_shape _straight,_at_level_of_dorsal_margin_of_quadrate_ramus_ _stepped,_raised_above_level_of_quadrate_ramus_;
{63 Pterygoid,_sutural_contact_with_ectopterygoid _broad,_along_the_medial_or_lateral_surface_ _narrow,_restricted_to_the_anterior_tip_of_the_ectopterygoid_;
{64 Palatine,_lateral_ramus_shape _plate-shaped_(long_maxillary_contact)_ _rod-shaped_(narrow_maxillary_contact)_;
{65 Epipterygoid _present_ _absent_;
{66 Vomer,_anterior_articulation _maxilla_ _premaxilla_;
{67 Supraoccipital,_height _twice_subequal_to_ _or_less_than_height_of_foramen_magnum_;
{68 Paroccipital_process,_ventral_non-articular_process _absent_ _present_;
{69 Crista_prootica,_size _rudimentary_ _expanded_laterally_into_dorsolateral_process_;
{70 Basipterygoid_processes,_length _short,_approximately_twice_ _or_elongate,_at_least_four_times_basal_diameter_;
{71 Basipterygoid_processes,_angle_of_divergence _approximately_45?_ _less_than_30?_;
{72 Basal_tubera,_anteroposterior_depth _approximately_half_dorsoventral_height_ _sheet-like,_20%_dorsoventral_height_;
{73 Basal_tubera,_breadth _much_broader_than_ _or_narrower_than_occipital_condyle_;
{74 Basal_tubera _distinct_from_basipterygoid_ _reduced_to_slight_swelling_on_ventral_surface_of_basipterygoid_;
{75 Basal_tubera,_shape_of_posterior_face _convex_ _sligthly_concave_;
{76 Basioccipital_depression_between_foramen_magnum_and_basal_tubera _absent_ _present_;
{77 Basisphenoid/basipterygoid_recess _present_ _absent_;
{78 Basisphenoid/quadrate_contact _absent_ _present_;
{79 Basisphenoid,_sagital_ridge_between_basipterygoid_processes _absent_ _present_;
{80 Basipterygoid_processes,_orientation _perpendicular_to_ _or_angled_approximately_45?_to_skull_roof_;
{81 Basipterygoid,_area_between_the_basipterygoid_processes_and_parasphenoid_rostrum _is_a_mildly_concave_subtriangular_region_ _forms_a_deep_slot-like_cavity_that_passes_posteriorly_between_the_bases_of_the_basipterygoid_processes_;
{82 Occipital_region_of_skull,_shape _anteroposteriorly_deep,_paroccipital_processes_oriented_posterolaterally_ _flat,_paroccipital_processes_oriented_transversely_;
{83 Occipital_condyle,_lateral_surface_of_the_basioccipital Flat_or_slightly_convex Strongly_concave;
{84 Dentary,_depth_of_anterior_end_of_ramus _slightly_less_than_that_of_dentary_at_midlength_ _150%_minimum_depth_;
{85 Dentary,_anteroventral_margin_shape _gently_rounded_ _sharply_projecting_triangular_process_;
{86 Dentary_symphysis,_orientation _angled_15?_or_more_anteriorly_to_ _or_perpendicular_to_axis_of_jaw_ramus_;
{87 Dentary,_cross-sectional_shape_of_symphysis _oblong_or_rectangular_ _subtriangular,_tapering_sharply_towards_ventral_extreme_ _subcircular_;
{88 Dentary,_tuberocity_on_labial_surface_near_symphysis _absent_ _present_;
{89 Dentary,_posteroventral_process_shape single divided;
{90 Mandible,_coronoid_eminence _strongly_expressed,_clearly_rising_above_plane_of_dentigerous_portion_ _absent_;
{91 External_mandibular_fenestra _present_ _absent_;
{92 Surangular_depth _less_than_twice_ _or_more_than_two_and_one-half_times_maximum_depth_of_the_angular_;
{93 Surangular_ridge_separating_adductor_and_articular_fossae _absent_ _present_;
{94 Adductor_fossa,_medial_wall_depth _shallow_ _deep,_prearticular_expanded_dorsoventrally_;
{95 Splenial_posterior_process,_position _overlapping_angular_ _separating_anterior_portions_of_prearticular_and_angular_;
{96 Splenial_posterodorsal_process _present,_approaching_margin_of_adductor_chamber_ _absent_;
{97 Coronoid,_size _extending_to_dorsal_margin_of_jaw_ _reduced,_not_extending_dorsal_to_splenial_ _absent_;
{98 Tooth_rows,_shape_of_anterior_portions _narrowly_arched,_anterior_portion_of_tooth_rows_V-shaped_ _broadly_arched,_anterior_portion_of_tooth_rows_U-shaped_ _rectangular,_tooth-bearing_portion_of_jaw_perpendicular_to_jaw_rami_;
{99 Tooth_rows,_length _extending_to_orbit_ _restricted_anterior_to_orbit_ _restricted_anterior_to_antorbital_fenestra_ _restricted_anterior_to_subnarial_foramen;
{100 Maxillary_teeth,_shape straigth_along_axis twisted_axially_through_an_arc_of_30-45?;
{101 Dentary_teeth,_number _greater_than_20_ _10-17_ _9_or_fewer_;
{102 Replacement_teeth_per_alveolus,_number _two_or_fewer_ _more_than_four_;
{103 Lateral_plate _absent_ _present_;
{104 Teeth,_orientation _perpendicular_ _or_oriented_anteriorly_relative_to_jaw_margin_;
{105 Tooth_crowns,_orientation _aligned_along_jaw_axis,_crowns_do_not_overlap_ _aligned_slightly_anterolingually,_tooth_crowns_overlap_;
{106 Tooth_Crown_shape narrow_crowns broad_crowns;
{107 Tooth_crowns,_cross-sectional_shape_at_mid-crown _elliptical_ _D-shaped_ sub-cylindrical cylindrical;
{108 SI_values_for_tooth_crowns _less_than_3.0_ _3.0-4.0_ _4.0-5.0_ _more_than_5.0;
{109 Crown-to-crown_occlusion _absent_ _present_;
{110 V-shaped_wear_facets_(in_wear_teeth) present absent;
{111 Development_of_the_marginal_wear_facets well_developed slightly_developed_as_marginal_facets;
{112 One_high_angle_wear_facet_and_a_second_low_angle_wear_facet absent present;
{113 Single_planar_wear_facet_in_labial_or_lingual_surface absent present;
{114 Marginal_tooth_denticles _present_ _absent_on_posterior_edge_ _absent_on_both_anterior_and_posterior_edges_;
{115 Enamel_surface_texture _smooth_ _wrinkled_;
{116 Thickness_of_enamel_asymmetric_labiolingually _absent_ _present_;
{117 Teeth,_around_four_longitudinal_grooves_on_lingual_aspect _absent_ _present_;
{118 Cervical_vertebrae,_number _10_or_fewer_ 2 _13-14_ 15 _16_or_more;
{119 Atlas,_intercentrum_occipital_facet_shape _rectangular_in_lateral_view,_length_of_dorsal_aspect_subequal_to_that_of_ventral_aspect_ _expanded_anteroventrally_in_lateral_view,_anteroposterior_length_of_dorsal_aspect_shorter_tan_that_of_ventral_aspect_;
{120 Axis,_centrum_shape over_two_and_a_half_times_as_long_as_tall less_than_twice_as_long_as_tall;
{121 Cervical_vertebrae,_parapophyses,_shape_and_orientation short_and_weakly_developed,_projected_laterally_or_slightly_ventrally middle_development,_ventrally_such_that_the_cervical_ribs_are_displaced_ventrally_around_half_the_height_of_the_centrum well_developed,_broad_and_ventrally_projected_such_that_cervical_ribs_are_displaced_ventrally_more_than_the_height_of_the_centrum;
{122 Cervical_centra,_articulations _amphicoelous_ _opisthocoelous_;
{123 Cervical_centra,_ventral_surface _is_flat_or_slightly_convex_transversely_ _transversely_concave_;
{124 Cervical_centra,_midline_keels_on_ventral_surface _prominent_and_plate-like_ _reduced_to_low_ridges_or_absent_;
{125 Cervical_centra_(excluding_the_posteriormost),_pleurocoels _absent_ _present_with_well_defined_anterior,_dorsal,_and_ventral_edges,_but_not_the_posterior_one_ _present,_with_well_defined_edges absent,_but_with_deep_lateral_fossa_which_bears_small_pneumatopores_that_communicate_to_the_interior_pneumatic_cavities.;
{126 Cervical_centra,_pleurocoels _singles_without_division__ divided_by_a_bone_septum,_resulting_in_an_anterior_and_a_posterior_lateral_excavation_ _divided_in_three_or_more_lateral_excavations,_resulting_in_a_complex_morphology _with_a_well_defined_anterior_excavation_and_a_posterior_smooth_fossa;
{127 Cervical_vertebrae,_well_developed_epipophyses absent present;
{128 Cervical_vertebrae,_epipophyses_shape stout,_pillar-like_expansions_above_postzygapophyses posteriorly_projecting_prongs;
{129 Prezygapophysibs,_anterior_process_situated_ventrolaterally_to_the_articular_surface absent present;
{130 Cervical_vertebrae_with_an_accessory_lamina,_which_runs_from_the_postzygodiapophyseal_lamina_(PODL)_(or_sligthly_anterior)_up_to_the_spinopopostzygapophyseal_lamina_(SPOL) absent present;
{131 Cervical_vertebrae_(posteriormost_anteriors_and_middle_centra),_height_divided_width_(measured_in_its_posterior_articular_surface) _higher_than_1.1_ _around_1_ _between_0.9_and_0.7 _smaller_than_0.7;
{132 Cervical_centra,_small_notch_in_the_dorsal_margin_of_the_posterior_articular_surface _absent_ _present_;
{133 Cervical_vertebrae,_neural_arch_lamination _well_developed,_with_well_marked_laminae_and_fossae_ _rudimentary,_with_diapophyseal_laminae_absents_or_very_slightly_marked_;
{134 Cervical_vertebrae_with_an_accessory_lamina,_which_runs_from_the_postzygodiapophyseal_lamina_(PODL)_up_to_the_spinoprezygapophyseal_lamina_(SPRL) _absent_ _present_;
{135 Cervical_centra,_internal_pneumaticity _absent_ _present_with_singles_and_wide_cavities_ _present,_with_several_small_and_complex_internal_cavities_;
{136 Anterior_cervical_vertebrae,_prespinal_lamina _absent_ _present_;
{137 Anterior_cervical_vertebrae,_neural_spine_shape _single_ _bifid_;
{138 Middle_and_posterior_cervical_vertebrae,_prespinal_lamina _absent_ _present_;
{139 Middle_cervical_vertebrae,_lateral_fossae_on_the_prezygapophysis_process _absent_ _present_;
{140 Middle,_cervical_vertebrae,_height_of_the_neural_arch _less_than_the_height_of_the_posterior_articular_surface_ _higher_than_the_height_of_the_posterior_articular_surface_;
{141 Middle_cervical_centrum,_anteroposterior_length_divided_the_height_of_the_posterior_articular_surface _less_than_4_ _more_than_4_;
{142 Middle_and_posterior_cervical_vertebrae,_morphology_of_the_centroprezygapophyseal_lamina _single_ _dorsally_divided,_resulting_in_a_lateral_and_medial_lamina,_being_the_medial_lamina_linked_with_the_intraprezygapophyseal_lamina_and_not_with_the_prezygapophysis_ _divided,_resulting_in_the_presence_of_a_?true?_divided_centroprezygapophyseal_lamina,_which_is_dorsally_connected_to_the_prezygapophisis_;
{143 Middle_and_posterior_cervical_vertebrae,_morphology_of_the_centropostzygapophyseal_lamina_(CPOL) _single_ _divided,_with_the_medial_part_contacting_the_intrapostzygapophyseal_lamina_;
{144 Middle_and_posterior_cervical_vertebrae,_articular_surface_of_zygapophyses _flat_ _transversally_convex_;
{145 Middle_and_posterior_cervical_vertebrae,_prominent_triagular_flange_on_posterior_edge_of_the_diapophyseal_process_(in_the_pcdl) Absent Present;
{146 Middle_cervical_vertebrae,_prezygapophysis_position do_not_extebnd_beyond_the_anterior_margin_of_centrum extend_beyond_the_anterior_margin_of_the_centrum;
{147 Middle_and_posterior_cervical_vertebrae,_parapophyses_shape subcircular elongate;
{148 Posterior_cervical_vertebrae,_lateral_profile_of_the_neural_spine _displays_steeply_sloping_cranial_and_caudal_faces_ _displays_steeply_sloping_cranial_face_and_noticeably_less_steep_caudal_margin_;
{149 Posterior_cervical_vertebrae,_neural_spine_shape not_expanded_distally expanded,_but_not_as_much_as_the_width_of_the_vertebral_centrum _laterally_expanded,_being_equal_or_wider_than_the_vertebral_centrum_;
{150 Posterior_cervical_vertebrae,_lateral_expansion spinoprezygapophyseal_laminae_does_not_contact_the_lateral_margins_of_the_neural_spine spinoprezygapophyseal_are_contacting_the_lateral_margin_of_the_neural_spine,_and_therefore_forms_part_of_the_lateral_expansion_of_the_neural_spine_(if_is_present);
{151 Posterior_cervical_and_anterior_dorsal_vertebrae,_neural_spine_shape _single_ _bifid_;
{152 Posterior_cervical_vertebrae,_proportions_-_ratio_total_height/centrum_lenght less_than_1.5 more_than_1.5;
{153 Posterior_cervical_and_anterior_dorsal_bifid_neural_spines,_median_tubercle _absent_ _present_;
{154 Number_of_dorsal_vertebrae _14_or_more_ 13 12 10;
{155 Dorsal_centra,_pleurocoels _absent_ _present_;
{156 Dorsal_vertebrae,_transverse_processes _are_directed_laterally_or_slightly_upwards_ _are_directed_strongly_dorsolaterally_;
{157 Dorsal_vertebrae,_distal_end_of_the_transverse_process _curves_smoothly_into_the_dorsal_surface_of_the_process_ _is_set_off_from_the_dorsal_surface,_the_latter_having_a_distinct_dorsally_facing_flattened_area_;
{158 Anterior_dorsal_vertebrae,_non_bifid_neural_spine_in_anterior_or_posterior_view _posses_subparallel_lateral_margins_ _posses_lateral_margins_which_slightly_diverge_dorsally_ _posses_lateral_margins_which_strongly_diverge_dorsally_ posses_lateral_margins_dorsomedially_inclined,_that_aproach_each_other;
{159 Middle_to_posterior_dorsal_vertebrae,_non_bifid_neural_spine_in_anterior_or_posterior_view _posses_subparallel_lateral_margins_ _posses_lateral_margins_which_slightly_diverge_dorsally_ _posses_lateral_margins_which_strongly_diverge_dorsally_ posses_lateral_margins_dorsomedially_inclined,_that_aproach_each_other;
{160 Dorsal_centra,_pneumatic_structures _absent,_dorsal_centra_with_solid_interna_structure_ _present,_dorsal_centra_with_simple_and_big_air_spaces_(camerate) _present,_dorsal_centra_with_small_and_complex_air_spaces_(polycamerate) _present,_dorsal_centra_with_small_and_complex_air_spaces_(semicamellate/camellate);
{161 Anterior_and_middle_dorsal_neural_spines,_spinoprezygapophyseal_lamina_(SPRL) _absent_ _present_;
{162 Posterior_dorsal_neural_spines,_spinoprezygapophyseal_lamina_(SPRL) _absent_ _present_;
{163 Dorsal_vertebrae,_single_not_bifid_neural_spines,_single_prespinal_lamina_(PRSL) _absent_ _present_;
{164 Dorsal_vertebrae,_single_not_bifid_neural_spines,_single_prespinal_lamina_(PRSL) _rough_and_wide,_present_in_the_dorsalmost_part_of_the_neural_spine_ _rough_and_wide,_extended_trough_almost_all_the_neural_spine_ _smooth_and_narrow_;
{165 Dorsal_vertebrae_with_single_neural_spines,_middle_single_fossa_projected_trought_the_middline_of_the_neural_spine _present_ _absent_;
{166 Dorsal_vertebrae_with_single_neural_spines,_middle_single_fossa,_projected_through_the_midline_of_the_neural_spine _relatively_wide_median_simple_fossa_ _a_thin_median_simple_fossa_ _extremely_reduced_median_simple_fossa_;
{167 Anterior_dorsal_centra,_articular_face_shape _amphicoelous_ _opisthocoelous_;
{168 Anterior_and_middle_dorsal_centra,_pleurocoels _have_rounded_caudal_margins_ _have_tapering,_acute_caudal_margins_;
{169 Middle_dorsal_neural_arches_in_lateral_view,_anterior_edge_of_the_neural_spine _project_anteriorly_to_the_diapophysis_ _converge_with_the_diapophysis_ _project_posteriorly_to_the_diapophysis_;
{170 Anterior_and_middle_dorsal_vertebrae,_zygapophyseal_articulation_angle _horizontal_or_slightly_posteroventrally_oriented_ _posteroventraly_oriented_(around_30?)_ _strongly_posteroventraly_oriented_(more_than_40?)_;
{171 Anterior_Dorsal_vertebrae,_neural_spine_orientation verticaly_or_slightly_inclined_(less_than_20_degrees) posterodorsally,_more_than_20_degrees anteriorly_directed;
{172 Anterior_dorsal_vertebrae,_triangular_aliform_process _absent_ _present_but_do_not_project_far_laterally_(not_as_far_as_caudal_zygapophyses)_ _present_and_project_far_laterally_(as_far_as_caudal_zygapophyses)_;
{173 Anterior_dorsal_vertebrae,_neural_spine_length_/_minimums_width 0.5_or_greater_(low_neural_spines) lower_than_0.5_(high_neural_spines);
{174 Anterior_dorsal_vertebrae,_neural_spine_lenght_(from_tprl_up_to_top) less_than_the_height_of_the_centrum sligtly_higher_than_centrum more_than_twice_centrum_height;
{175 Anterior_dorsal_vertebrae,_dorsal_edge_of_the_neural_spine flat arrow-shaped convex;
{176 Posterior_dorsal_vertebrae,_dorsal_edge_of_the_neural_spine flat arrow-shaped convex;
{177 Middle_to_posterior_dorsal_centra,_ventral_surface _convex_transversely_ _flattened_ _is_slightly_concave,_sometimes_with_one_or_two_crests_;
{178 Middle_dorsal_vertebrae,_hyposphene-hypantrum_system _present_ _absent_;
{179 Posterior_dorsal_vertebrae,_hyposphene-hypantrum_system _present_and_well_developed,_usually_with_a_rhomboid_shape_ _present_and_weakly_developed,_mainly_as_a_laminar_articulation_ _absent_or_only_present_in_posteriormost_dorsal_vertebrae_;
{180 Middle_and_posterior_dorsal_vertebrae,_transverse_processes_length _short_ _long_(projecting_along_1.5_the_articular_surface_width)_;
{181 Mid_and_posterior_dorsal_vertebrae_with_a_single_lamina_(the_single_TPOL)_supporting_the_hyposphene_or_postzygapophysis_from_below _absent_ _present_;
{182 Middle_and_posterior_dorsal_vertebrae,_neural_canal_in_anterior_view _entirely_surrounded_by_the_neural_arch_ _enclosed_in_a_deep_fossa,_enclosed_laterally_by_pedicels_;
{183 Middle_and_posterior_dorsal_vertebrae,_neural_spine_height _approximately_twice_the_centrum_length_ _for_times_the_centrum_length_;
{184 Middle_and_posterior_dorsal_neural_spines_orientation _vertical_ _slightly_inclined,_with_an_angle_of_around_70_degrees_ _strongly_inclined,_with_an_angle_not_bigger_than_40_degrees_;
{185 Middle_and_posterior_dorsal_vertebral_centra,_keel absent present;
{186 Dorsal_vertebrae,_height_of_the_neural_arch_divided_the_height_of_the_centrum less_than_0.8 more_than_0.8;
{187 Middle_to_posterior_dorsal_vertebrae,_pleurocoel_dorsal_margin rounded angular;
{188 Middle_to_posterior_dorsal_vertebrae,_peurocoel_dorsal_margin well_below_the_dorsal_margin_of_the_centrum at_the_level_of_the_dorsal_margin_of_the_centrum_or_higher;
{189 Middle_to_posterior_dorsal_vertebrae,_small_fossa_anterior_to_anteroventral_to_the_pleurocoel absent present;
{190 Middle_and_posterior_dorsal_neural_arches,_centropostzygapophyseal_lamina_(CPOL),_shape _simple_ _divided_;
{191 Middle_and_posterior_dorsal_neural_arches,_anterior_centroparapophyseal_lamina_(ACPL) _absent_ _present_;
{192 Middle_and_posterior_dorsal_neural_arches,_prezygoparapophyseal_lamina_(PRPL) _absent_ _present_;
{193 Middle_and_posterior_dorsal_neural_arches,_posterior_centroparapophyseal_lamina_(PCPL) _absent_ _present_;
{194 Middle_and_posterior_dorsal_centrum_in_transverse_section_(height:_width_ratio) _subcircular_(ratio,_similar_to_1_or_a_bit_higher)_ _slightly_dorsoventrally_compressed_(ratios_between_0.8_and_1)_ _strongly_compressed_(ratios_below_0.8)_;
{195 Middle_and_posterior_dorsal_vertebrae_neural_spine,_triangular_aliform_processes _absent_ _present_but_do_not_project_far_laterally_(not_as_far_as_caudal_zygapophyses)_ _present_and_project_far_laterally_(as_far_as_caudal_zygapophyses)_;
{196 Middle_and_posterior_dorsal_vertebrae,_spinodiapophyseal_lamina_(SPDL) _absent_ _present_;
{197 Middle_and_posterior_dorsal_vertebrae,_accessory_spinodiapophyseal_lamina _absent_ _present_;
{198 Dorsal_vertebrae,_spinodiapophyseal_webbing _lamina_follows_curvature_of_neural_spine_in_anterior_view_ _lamina_"festooned"_from_spine,_dorsal_margin_does_not_closely_follow_shape_of_neural_spine_and_diapophysis_;
{199 Anterior_dorsal_vertebrae,_spinopostzygapophyseal_lamina_(SPOL) _absent_ _present_;
{200 Middle_and_posterior_dorsal_neural_spines,_lateral_spinopostzygapophyseal_lamina_(lSPOL) _absent_ _present_;
{201 Middle_and_posterior_dorsal_neural_arches,_spinodiapophyseal_lamina_(SPDL)_and_spinopostzygapophyseal_lamina_(lSPOL)_CONTACT _absent_ _present_;
{202 Middle_and_posterior_dorsal_vertebrae,_spinodiapophyseal_(SPDL)_and_spinopostzygapophyseal_lamina_(lSPOL)_contact _ventral,_well_separated_from_the_triangular_aliform_process_ _dorsal,_forms_part_of_the_triangular_aliform_process_;
{203 Middle_and_posterior_dorsal_vertebrae,_height_of_neural_arch_below_the_postzygapophyses_(pedicel) _less_than_height_of_centrum_ _subequal_to_or_greater_than_height_of_centrum_;
{204 Posterior_Dorsal_vertebrae,_medial_spinopostzygapophyseal_lamina_(mSPOL) _absent_ _present_and_forms_part_of_the_median_posterior_lamina_;
{205 Posterior_dorsal_vertebrae,_transverse_processes _lie_posterior,_or_posterodorsal,_to_the_parapophysis_ _lie_vertically_above_the_parapophysis_;
{206 Posterior_dorsal_centra,_articular_face_shape _amphicoelous_ _slightly_opisthocoelous_ _opisthocoelous_;
{207 Posterior_dorsal_vertebrae,_neural_spine _narrower_transversely_than_anteroposteriorly_and_laminar_ _narrower_transversely_than_anteroposteriorly_but_broad,_subtriangular_(see_Bonaparte,_1999) _broader_transversely_than_anteroposteriorly_;
{208 Posterior_dorsal_vertebra,_posterior_centrodiapophyseal_lamina_(PCDL) _has_an_unexpanded_ventral_tip_ _expands_and_may_bifurcate_toward_its_ventral_tip_;
{209 Cervical_ribs,_distal_shafts_of_longest_cervical_ribs _are_elongate_and_form_overlapping_bundles_ _are_short_and_do_not_project_beyond_the_caudal_end_of_the_centrum_to_which_they_are_attached_;
{210 Cervical_ribs,_angle_between_the_capitulum_and_tuberculum _greater_than_90?,_so_that_the_rib_shaft_lies_close_to_the_ventral_edge_of_the_centrum_ _less_than_90?,_so_that_the_rib_shaft_lies_below_the_ventral_margin_of_the_centrum_;
{211 Dorsal_ribs,_proximal_pneumatopores _absent_ _present_;
{212 Anterior_dorsal_ribs,_cross-sectional_shape _subcircular_ _plank-like,_anteroposterior_breadth_more_than_three_times_mediolateral_breadth_;
{213 Sacral_vertebrae,_number _3_or_fewer_ 4 5 6;
{214 Sacrum,_sacricostal_yoke _absent_ _present_;
{215 Sacral_vertebrae_contributing_to_acetabulum _numbers_1-3_ _numbers_2-4_;
{216 Sacral_neural_spines_length _approximately_twice_length_of_centrum_ _approximately_four_times_length_of_centrum_;
{217 Sacral_ribs,_dorsoventral_length _low,_not_projecting_beyond_dorsal_margin_of_ilium_ _high_extending_beyond_dorsal_margin_of_ilium_;
{218 Pleurocoels_in_the_lateral_surfaces_of_sacral_centra _absent_ _present_;
{219 Caudal_vertebrae,_number _35_or_fewer_ _40_to_55_ _increased_to_70-80_;
{220 Caudal_bone_texture _solid_ _spongy,_with_large_internal_cells_;
{221 Anterior_caudal,_pneumatized_neural_arch absent present;
{222 Caudal_transverse_processes _persist_through_caudal_20_or_more_posteriorly_ _disappear_by_caudal_15_ _disappear_by_caudal_10;
{223 First_caudal_centrum,_anterior_articular_surface flat concave convex;
{224 First_caudal_centrum,_posterior_articular_surface flat concave convex;
{225 First_caudal_neural_arch,_coel_on_lateral_aspect_of_neural_spine _absent_ _present_;
{226 Anterior_caudal_vertebrae_(mainly_the_first_and_second):_ventral_bulge_on_transverse_process absent present;
{227 Anterior_and_middle_caudal_vertebrae,_blind_fossae_in_lateral_centrum absent present;
{228 Posteriormost_anteriors_and_middle_caudal_vertebrae,_transverse_processes_orientation perpendicular swept_backwards,_reaching_the_posterior_margin_of_the_centrum;
{229 Anterior_caudal_vertebrae,_transverse_processes _ventral_surface_directed_laterally_or_slightly_ventrally_ _directed_dorsally_;
{230 Anterior_caudal_centra_(excluding_the_first),_articular_face_shape _amphiplatyan_or_amphicoelous_ _procoelous/distoplatyan_ Slightly_Procoelous Procoelous _posterior_surface_markedly_more_concave_than_the_anterior_one;
{231 Anterior_caudal_centra,_pleurocoels _absent_ _present_;
{232 Anterior_caudal_vertebrae,_ventral_surfaces _convex_transversely_ _concace_transversely_;
{233 Anterior_and_middle_caudal_vertebrae,_ventrolateral_ridges _absent_ _present_;
{234 Anterior_and_middle_caudal_vertebrae,_triangular_lateral_process_on_the_neural_spine _absent_ _present_;
{235 Anterior_caudal_transverse_processes_shape _triangular,_tapering_distally_ _"wing-like",_not_tapering_distally_;
{236 Anterior_caudal_neural_spines,_transverse_breadth _approximately_50%_of_ square_(lenght_and_width_are_similars) laterally_expanded,_being_around_1.5_times_wider_tha_long;
{237 Anterior_caudal_transverse_processes,_proximal_depth _shallow,_on_centrum_only_ _deep,_extending_from_centrum_to_neural_arch_;
{238 Anterior_caudal_transverse_processes,_diapophyseal_laminae_(ACDl,_PCDL,_PRDL,_PODL) _absent_ _present_;
{239 Anterior_caudal_transverse_processes,_anterior_centrodiapophyseal_lamina_(ACDL),_shape _single_ _divided_;
{240 Anterior_caudal_vertebrae,_hyposphene_ridge _absent_ _present_;
{241 Anterior_caudal_centra,_length _approximately_the_same_ _or_doubling_over_the_first_20_vertebrae_;
{242 Anteriormost_caudal_neural_arches,_spinoprezygapophyseal_lamina_(SPRL) _absent,_or_present_as_small_short_ridges_that_rapidly_fade_out_into_the_anterolateral_margin_of_the_spine_ _present,_extending_onto_lateral_aspect_of_neural_spine_ present,_well_developed_and_extending_into_the_anterolateral_edge_of_the_neural_spine;
{243 Anteriormost_caudal_neural_arches,_spinodiapophyseal_lamina_(SPDL) absent present._The_recognition_of_this_lamina_in_titanosaurs_is_related_with_the_presence_of_a_well_marked_diapophyseal_protuberance;
{244 Anterior_caudal_neural_arches,_spinoprezygapophyseal_lamina_(SPRL)-spinopostzygapophyseal_lamina_(SPOL)_contact _absent_ _present,_forming_a_prominent_lamina_on_lateral_aspect_of_neural_spine_;
{245 Anterior_caudal_neural_arches,_prespinal_lamina_(PRSL) _absent_ _present_;
{246 Anterior_caudal_vertebrae,_ventral_sprl_(usually_described_as_ventrally_bifurcated_PRSL) absent present;
{247 Anterior_caudal_vertebrae,_prespinal_lamina,_triangular_shaped,_product_of_a_dorsal_expansion_of_it absent present;
{248 Anterior_caudal_vertebrae,_pair_thin_laminae_that_are_bounding_the_prespinal/pospinal_laminae absent present;
{249 Middle_caudal_centra,_shape _cylindrical_ _with_flat_ventral_margin_ _quadrangular,_flat_ventrally_and_laterally;
{250 Anterior_and_middle_caudal_centra,_ventral_longitudinal_hollow _absent_ _present_;
{251 Middle_caudal_centra,_articular_face_shape _amphiplatyan_or_amphicoelous_ _procoelous/distoplatyan_ slightly_Procoelous procoelous;
{252 Posteriormost_anteriors_and_middle_caudal_vertebrae,_location_of_the_neural_arches _over_the_midpoint_of_the_centrum_with_approximately_subequal_amounts_of_the_centrum_exposed_at_either_end_ _on_the_anterior_half_of_the_centrum_;
{253 Anteriors_caudal_vertebrae,_with_the_anterior_face_strongly_inclined_anteriorly absent present;
{254 Middle_caudal_vertebrae,_with_the_anterior_face_strongly_inclined_anteriorly absent present;
{255 Middle_caudal_vertebrae,_height_of_the_pedicels_below_the_prezygapophysis _low_with_curved_anterior_edge_of_the_pedicel_ _high_with_vertical_anterior_edge_of_the_pedicel_;
{256 Posteriormost_anteriors_and_middle_caudal_vertebrae,_orientation_of_the_neural_spines _anteriorly_ _vertical_ slightly_directed_posteriorly strongly_directed_posteriorly;
{257 Posterior_caudal_vertebrae,_neural_spine_strongly_displacced_posteriorly _absent_ _present_;
{258 Middle_caudal_vertebrae,_ratio_of_centrum_length_to_centrum_height _less_than_2,_usually_1.5_or_less_ _2_or_higher_;
{259 Anterior-posterior_caudal_vertebrae_(those_with_still_well_developed_neural_spine)_,_neural_spine_orientation _vertical_ _slightly_directed_posteriorly_ strongly_directed_posteriorly;
{260 Posterior_Caudals_centra,_articular_face_shape _anphyplatic_ _procoelous_ opisthocoelous;
{261 Posterior_caudal_centra,_shape _cylindrical_ _dorsoventrally_flattened,_breadth_at_least_twice_height_;
{262 Posterior_caudal_vertebrae,_ratio_of_length_to_height _less_than_5,_usually_3_or_less_ _5_or_higher_;
{263 Distalmost_caudal_centra,_articular_face_shape _platycoelous_ _biconvex_;
{264 Distalmost_biconvex_caudal_centra,_number _10_or_fewer_ _more_than_30_;
{265 Distalmost_biconvex_caudal_centra,_length-to_height_ratio _less_than_4_ _greater_than_5_;
{266 Forked_chevrons_with_anterior_and_posterior_projections _absent_ _present_;
{267 Forked_chevrons,_distribution _distal_tail_only_ _throughout_middle_and_posterior_caudal_vertebrae_;
{268 Chevrons,_crus_bridging_dorsal_margin_of_haemal_canal _present_ _absent_;
{269 Chevron_haemal_canal,_depth _short,_approximately_25%_ _or_long,_approximately_50%_chevron_length_;
{270 Chevrons _persisting_throughout_at_least_80%_of_tail_ _disappearing_by_caudal_30_;
{271 Posterior_chevrons,_distal_contact _fused_ _unfused_(open)_;
{272 Posture _bipedal_ _columnar,_obligatory_quadrupedal_posture_;
{273 Scapular_acromion_process,_size _Narrow_ _broad,_width_more_than_150%_minimum_width_of_blade_;
{274 Scapular_blade,_orientation_respect_to_coracoid_articulation _perpendicular_ _forming_a_45?_angle_;
{275 Scapula_blade,_distal_expansion absent present;
{276 Scapular_blade,_shape _acromial_edge_not_expanded,_dorsal_and_ventral_edges_almost_parallels _rounded_expansion_on_acromial_side_ racquet-shaped marked_distal_expansion,_due_to_the_posterodorsal_orientation_of_the_dorsal_edge;
{277 Scapula,_acromion_process_dorsal_margin _concave_or_straight_ _with_V-shaped_concavity_;
{278 Scapula,_highest_point_of_the_dorsal_margin_of_the_blade _lower_than_the_dorsal_margin_of_the_proximal_end_ _at_the_same_height_than_the_dorsal_margin_of_the_proximal_end_ higher_than_the_dorsal_margin_of_the_proximal_end;
{279 Scapula,_development_of_the_acromion_process _undeveloped_ _well_developed_;
{280 Scapular_length/minimum_blade_breadth _5.5_or_leas_ _5.5_or_more_;
{281 Scapula,_ventral_margin_with_a_well_developed_ventro_medial_process _absent_ _present_;
{282 Scapular,_acromial_process_position _lies_nearly_glenoid_level_ _lies_nearly_midpoint_scapular_body_;
{283 Scapular_acromion_length _less_than_1/2_scapular_length_ _at_least_1/2_scapular_length_;
{284 Glenoid_scapular_orientation _relatively_flat_or_laterally_facing_ _strongly_beveled_medially_;
{285 Scapular_blade,_cross-sectional_shape_at_base _flat_or_rectangular_ _D-shaped_;
{286 Coracoid,_proximodistal_length _less_than_the_length_of_scapular_articulation_ _approximately_twice_the_length_of_scapular_articulation_;
{287 Coracoid,_anteroventral_margin_shape _rounded_ _rectangular_;
{288 Dorsal_margin_of_the_coracoid_in_lateral_view _reaches_or_surpasses_the_the_level_of_the_dorsal_margin_of_the_scapular_expansion_ _lies_below_the_level_of_the_scapular_proximal_expansion_and_separated_from_the_latter_by_a_V-shaped_notch_;
{289 Coracoid,_Infraglenoid_deep_groove _absent_ _present_;
{290 Coracoid,_infraglenoid_lip _absent_ _present_;
{291 Sternal_plate,_shape posterolateral_margin_curved posterolateral_margin_expanded_as_a_corner;
{292 Sternal_plate,_shape _oval_ _crescentic_;
{293 Prominent_posterolateral_expansion_of_the_sternal_plate_producing_a_kidney-shaped_profile_in_dorsal_view _absent_ _present_;
{294 Prominent_parasagital_oriented_ridge_on_the_dorsal_surface_of_the_sternal_plate _absent_ _present_;
{295 Ridge_on_the_ventral_surface_of_the_sternal_plate _absent_ _present_;
{296 Ratio_of_maximum_length_of_sternal_plate_to_the_humerus_length _less_than_0,75,_usually_less_than_0,65_ _greater_than_0,75_;
{297 Humerus,_strong_posterolateral_bulge_on_around_level_of_the_deltopectoral_crest absent_ present;
{298 Humerus,_radial_and_ulnar_condyles,_shape radial_condyle_divided_on_anterior_face_by_a_notch undivided;
{299 Humerus-to-femur_ratio _less_than_0.60_ _0.60_to_0.90_ greater_than_0.90;
{300 Humeral_deltopectoral_attachment,_development _prominent_ _reduced_to_a_low_crest_or_ridge_;
{301 Humeral_deltopectoral_crest,_shape _relatively_narrow_throughout_length_ _markedly_expanded_distally_;
{302 Humeral_midshaft_cross-section,_shape _circular_ _elliptical_;
{303 Humerus,_RI_(sensu_Wilson_and_Upchurch,_2003) _Gracile_(less_than_0,27)_ _medium_(0,28-0,32)_ Robust_(more_than_0,33);
{304 Humeral_distal_condyles,_articular_surface_shape _restricted_to_distal_portion_of_humerus_ _exposed_on_anterior_portion_of_humeral_shaft_;
{305 Humeral_distal_condyle,_shape _divided_ _flat_;
{306 Humeral,_lateral_margin_of_the_proximal_half _medially_deflected_ _almost_straight_until_the_half_length_or_even_more_ _almost_straight_until_the_proximal_third_of_the_total_length_of_the_humerus;
{307 Humeral_proximolateral_corner,_shape _rounded,_the_dorsal_surface_is_well_convex_ _pronounced_/_square,_the_dorsal_surface_low,_almost_flat_;
{308 Ulnar_proximal_condyle,_shape _subtriangular_ _triradiate,_with_deep_radial_fossa_;
{309 Ulnar_proximal_condylar_processes,_relative_lengths _subequal_ _unequal,_anterior_arm_longer_;
{310 Ulnar_olecranon_process,_development _prominent,_projecting_above_proximal_articulation_ _rudimentary,_level_with_proximal_articulation_;
{311 Ulna,_length-to-proximal_breadth_ratio _gracile_ _stout_;
{312 Radial_distal_condyle,_shape _round_ _subrectangular,_flattened_posteriorly_and_articulating_in_front_of_ulna_;
{313 Radius,_distal_breadth _slightly_larger_than_midshaft_breadth_ _approximately_twice_midshaft_breadth_;
{314 Radius,_distal_condyle_orientation _perpendicular_to_long_axis_of_shaft_ _beveled_approximately_20?_proximolaterally_relative_to_long_axis_of_shaft_;
{315 Carpal_bones,_number _3_or_more_ _2_or_fewer_;
{316 Carpal_bones,_shape _round_ _block-shaped,_with_flattened_proximal_and_distal_surfaces_;
{317 Metacarpus,_shape _spreading_ _bound,_with_subparallel_shafts_and_articular_surfaces_that_extend_half_their_length_;
{318 Metacarpals,_shape_of_proximal_surface_in_articulation _gently_curving,_forming_a_90arc_ _U-shaped,_subtending_a_270arc_;
{319 Longest_metacarpal-to-radius_ratio _close_to_0.3_ _0.45_or_more_;
{320 Metacarpal_I,_length _shorter_than_metacarpal_IV_ _longer_than_metacarpal_IV_;
{321 Metacarpal_I,_distal_condyle_shape _divided_ _undivided_;
{322 Metacarpal_I_distal_condyle,_transverse_axis_orientation _beveled_approximately_20?_respect_to_axis_of_shaft_ _proximodistally_or_perpendicular_with_respect_to_axis_of_shaft_;
{323 Manual_digits_II_and_III,_phalangeal_number _2-_3-4-3-2_or_more_ _reduced,_2-2-2-2-2_or_less_ _absent_or_unossified_.;
{324 Manual_phalanx_I.1,_shape _rectangular_ _wedge-shaped_;
{325 Manual_nonungual_phalanges,_shape _longer_proximodistally_than_broad_transversely_ _broader_transversely_than_long_proximodistally_;
{326 Pelvis,_anterior_breadth _narrow,_ilia_longer_anteroposteriorly_than_distance_separating_preacetabular_processes_ _broad,_distance_between_preacetabular_processes_exceeds_anteroposterior_length_of_ilia_;
{327 Ilium,_ischial_peduncle_size _large,_prominent_ _low,_rounded_;
{328 Ilium,_dorsal_margin_shape _flat_ _semicircular_;
{329 Ilium,_preacetabular_process,_kink_on_ventral_margin absent present;
{330 Ilium,_preacetabular_process_shape _pointed,_arching_ventrally_ _semicircular,_with_posteroventral_excursion_of_cartilage_cap_;
{331 Ilium,_preacetabular_process_orientation _anterolateral_to_body_axis_ _perpendicular_to_body_axis_;
{332 Highest_point_on_the_dorsal_margin_of_the_ilium _lies_caudal_to_the_base_of_the_pubic_process_ _lies_cranial_to_the_base_of_the_pubic_process_;
{333 Pubis_length_respect_to_ischium _pubis_slightly_smaller_or_subequal_to_ischium_ _pubis_larger_(120%_+)_than_ischium_;
{334 Pubis,_ambiens_process_development _small,_confluent_with_anterior_margin_of_pubis_prominent,_ _projects_anteriorly_from_anterior_margin_of_pubis_;
{335 Pubic_apron,_shape _flat_(straight_symphysis)_ _canted_anteromedially_(gentle_S-shaped_symphysis)_;
{336 Puboischial_contact,_length _approximately_one_third_total_length_of_pubis_ _one-half_total_length_of_pubis_;
{337 Ischium,_acetabular_articular_surface _maintains_approximately_the_same_transverse_width_throughout_its_length_ _is_transversely_narrower_in_its_central_portion_and_strongly_expanded_as_it_approaches_the_iliac_and_pubic_articulations_;
{338 Ischium,_iliac_peduncle_with_constriction_or_"neck" _absent_ _present_;
{339 Ischium,_elongate_muscle_scar_on_proximal_end _absent_ _present_;
{340 Ischial_blade,_shape _emarginate_distal_to_pubic_peduncle_ _no_emargination_distal_to_pubic_peduncle_;
{341 Ischia_pubic_articulation _less_or_equal_to_the_anteroposterior_length_of_pubic_pedicel_ _greater_than_the_anteroposterior_length_of_pubic_pedicel_;
{342 Ischia,_anteroposterior_pubic_pedicel_width_divided_the_total_lenght_of_the_ischium _less_than_0,5_ _0,5_or_grater;
{343 Ischial_distal_shaft,_shape _triangular,_depth_of_ischial_shaft_increases_medially_ _bladelike,_medial_and_lateral_depths_subequal_;
{344 Ischial_distal_shafts,_cross-sectional_shape _V-shaped,_forming_an_angle_of_nearly_50?_with_each_other_ _flat,_nearly_coplanar_;
{345 Ischia,_distal_end _is_only_slightly_expanded_ _is_strongly_expanded_dorsoventrally_;
{346 Ichium,_angle_formed_between_the_shaft_and_the_acetabular_line _forming_an_almost_right_angle_(80-110?)__or _a_close_angle_(less_than_70?)_;
{347 Ischial_tuberosity absent present;
{348 Femur,_longitudinal_ridge_on_anterior_face absent present;
{349 Femur,_fibular_condyle well_developed,_havin_a_similar_height_than_the_tibial_condyle much_shorter_than_the_tibial_condyle_(less_than_the_half);
{350 Femur,_epycondyle_development well_developed reduced,_almost_absent;
{351 Femur,_fourth_trochanter_position almost_at_half_of_the_femur_(0.5-0.6) In_the_proximal_third_of_the_femur_(0.6;
{352 Femur,_fourth_trochanter_development _prominent_ _reduced_to_crest_or_ridge_ extremly_reduced;
{353 Femur,_lesser_trochanter _present_ _absent_;
{354 Femur_midshaft,_transverse_diameter _subequal_to_anteroposterior_diameter_ _125-150%_anteroposterior_diameter_ at_least_185%_anteroposterior_diameter;
{355 Femur,_lateral_bulge_(marked_by_the_lateral_expansion_and_a_dorsomedial_orientation_of_the_laterodorsal_margin_of_the_femur,_which_starts_below_the_femur_head_ventral_margin) _absent_ _present_;
{356 Femur,_pronounced_ridge_on_posterior_surface_between_greater_trochanter_and_head _absent_ _present_;
{357 Femur_head_position _perpendicular_to_the_shaft,_rises_at_the_same_level_than_the_greater_trochanter_ _dorsally_directed,_rises_well_above_the_level_of_the_greater_trochanter_;
{358 Femur,_distal_condyles_relative_transverse_breadth _subequal_ _tibial_much_broader_than_fibular_;
{359 Femur,_distal_condyles_orientation _perpendicular_or_slightly_beveled_dorsolaterally_ _or_beveled_dorsomedially_approximately_10_relative_to_femoral_shaft_;
{360 Femur,_distal_condyles_articular_surface_shape _restricted_to_distal_portion_of_femur_ _expanded_onto_anterior_portion_of_femoral_shaft_;
{361 Situation_of_the_femoral_fourth_trochanter _on_the_caudal_surface_of_the_shaft,_near_the_midline_ _on_the_caudomedial_margin_of_the_shaft_;
{362 Tibial_proximal_condyle,_shape _narrow,_long_axis_anteroposterior_ _expanded_transversely,_condyle_subcircular_;
{363 Tibial_cnemial_crest,_orientation _projecting_anteriorly_ _or_laterally_;
{364 Tibia,_distal_breadth _approximately_125%_ _more_than_twice_midshaft_breadth_;
{365 Tibial_distal_posteroventral_process,_size _broad_transversely,_covering_posterior_fossa_of_astragalus_ _shortened_transversely,_posterior_fossa_of_astragalus_visible_posteriorly_;
{366 Fibula,_proximal_tibial_scar,_development _not_well-marked_ _well-marked_and_deepening_anteriorly_;
{367 Fibula,_lateral_trochanter _absent_ _present_;
{368 Fibular_distal_condyle,_size _subequal_to_shaft_ _expanded_transversely,_more_than_twice_midshaft_breadth_;
{369 Fibula,_proximal_end,_anterior_crest absent_or_poorly_developed well_developed_creating_interlocking_proximal_crus;
{370 Fibula,_shaft_shape straight,_or_sligthly_sigmoidal sigmoid,_such_that_the_proximal_and_distal_faces_are_angled_relative_to_midshaft;
{371 Astragalus,_shape at_least_1.5_times_wider_than_anteroposteriorly_long anteroposterior_and_transverse_dimensions_subequal;
{372 Astragalus,_shape _rectangular_ _wedge_shaped,_with_reduced_anteromedial_corner_;
{373 Astragalus,_fibular_facet _faces_laterally_ _faces_posterolaterally,_anterior_margin_visible_in_posterior_view_;
{374 Astragalus,_foramina_at_base_of_ascending_process _present_ _absent_;
{375 Astragalus,_ascending_process_length _limited_to_anterior_two-thirds_of_astragalus_ _extending_to_posterior_margin_of_astragalus_;
{376 Astragalus,_posterior_fossa_shape _undivided_ _divided_by_vertical_crest_;
{377 Astragalus,_transverse_length _50%_more_than_ _or_subequal_to_proximodistal_height_;
{378 Calcaneum _present_ _absent_or_unossified_;
{379 Distal_tarsals_3_and_4 _present_ _absent_or_unossified_;
{380 Metatarsus,_posture _bound_ _spreading_;
{381 Metatarsal_I_proximal_condyle,_transverse_axis_orientation _perpendicular_to_ _angled_ventromedially_approximately_15?_to_axis_of_shaft_;
{382 Metatarsal_I_distal_condyle,_transverse_axis_orientation _perpendicular_to_ _angled_dorsomedially_to_axis_of_shaft_;
{383 Metatarsal_III_length_divided_by_metatarsal_I_length _less_than_1.3. more_than_1.3;
{384 Longest_metatarsal _metatarsal_III_ metatarsal_IV;
{385 Metatarsal_I_distal_condyle,_posterolateral_projection _absent_ _present_;
{386 Metatarsal_I,_minimum_shaft_width _less_than_that_of_metatarsals_IIIV_ _or_greater_than_that_of_metatarsals_IIIV_;
{387 Metatarsal_I_and_V_proximal_condyle,_size _smaller_than_ _or_subequal_to_those_of_metatarsals_II_and_IV_;
{388 Metatarsal_III_length _more_than_30%_ _or_less_than_25%_that_of_tibia_;
{389 Metatarsals_III_and_IV,_minimum_transverse_shaft_diameters _subequal_to_ _or_less_than_65%_that_of_metatarsals_I_or_II_;
{390 Metatarsal_IV,_proximomedial_end,_shape flat_or_slightly_concave possesses_a_distinct_embayment;
{391 Metatarsal_IV,_distal_end,_orientation roughly_perpendicular_to_long_axis_of_bone bevelled_upwards_medially;
{392 Metatarsal_V,_length _shorter_than_ _or_at_least_70%_length_of_metatarsal_IV_;
{393 Pedal_nonungual_phalanges,_shape _longer_proximodistally_than_broad_transversely_ _broader_transversely_than_long_proximodistally_;
{394 Pedal_digits_II-IV,_penultimate_phalanges,_development _subequal_in_size_to_more_proximal_phalanges_ _rudimentary_or_absent_;
{395 Pedal_unguals,_orientation _aligned_with_ _or_deflected_lateral_to_digit_axis_;
{396 Pedal_digit_I_ungual,_length_relative_to_pedaldigit_II_ungual _subequal_ _25%_larger_than_that_of_digit_II_;
{397 Pedal_digit_I_ungual,_length _shorter_ _or_longer_than_metatarsal_I_;
{398 Pedal_ungual_I,_shape _broader_transversely_than_dorsoventrally_ _sickle-shaped,_much_deeper_dorsoventrally_than_broad_transversely_;
{399 Pedal_ungual_II-III,_shape _broader_transversely_than_dorsoventrally_ _sickle-shaped,_much_deeper_dorsoventrally_than_broad_transversely_;
{400 Pedal_digit_IV_ungual,_development _subequal_in_size_to_unguals_of_pedal_digits_II_and_III_ _rudimentary_or_absent_;
{401 Unguals_of_pedal_digit_II_and_III,_proximal_dimensions _as_broad_as_deep_ _significantly_broader_than_deep_;
{402 Number_of_phalanges_in_pedal_digit_II 3 2;
{403 Number_of_phalanges_in_pedal_digit_III 4 3;
{404 Number_of_phalanges_in_pedal_digit_IV 3_or_more 2 1;
;

ccode	 +  0.404 *;


proc /;
comments 0
;


xread
489 44
Shunosaurus_lii	10001000000???000?00?0000000000001?00000000000000??0?0?000000?00?000000?00?00000?0?00000?000?000000000100000000000?00?000000000000100-000000000?0??00????0??0101??0000?000?1000-??00?0000000??000?000000?00000??000-100???00?00011?0000000-01??1??0??1???0??1000000?1?000-00?00?00010000?000?000?000?00000000?001?0?10?1?000??00?0000?0000??0?000000?0000?0?0000000?00?0010?00?10?0?0010100?001000000101??000010?01?00000000000?00000000000000000??0?0000111??000?00???0?00100??0?0??0001010010?00000101?
Spinophorosaurus_nigerensis	11???????????????????????0011?100?00?0??0????0??0????????0???0000110100100000?00001000000000010000001?????00?00???0???000?0001000011??001000010?0????????0000000000010010101000-?000000111100-001001000001000100100-000???0010000000010?1?????0?0?0???0??????0??0?0?00010-00000?0010-1?00001??0010000000??0?0?00?0000?00?0?0??0?0000000000?100?01000?10200000000000?003?000?0??1??110000101001000??????00?0000?????????????????????????0?001?000?000??100111??00000000?000??0?0?0????????????????????????
Omeisaurus	10001011000???000?00?0000000000010?00101000000000??0?0??00000000010?0?0?00?10??10?000??0000??01000?0????0000000000?00?000000010002?110011110?00??????????0??0010100?00?102?10011000010?100??0-0000000100?00100??00?-0?0???00100000?0010111000000??00000??0??0010001000010-0000011010-1020?0?01000?0??0110000000010001000?0?0??0000000?00?0?00000010??000000?0000100???201000?0??100?0010000?010010001?21?1000?210101110000000100000100000101000000000?10010000?000001000010000000000?0000010010?110000000
Cetiosaurus_oxoniensis	????????????????????????????????????????????????????????????????????????????????????????????????????????????????????????????????????????????????????????????????????????????????????????????????????????????????????????????????????????100110?0??0?1?0100??0000??10000???00010000???????????????????????????000??000?0?0000000000000000000?0?000?010000000?000?0100???00010000?10020010000?0100?0?00?2201000??100??????????????00010001?0000000000?00200100?000000000?0?1???????????????????????????????
Mamenchisaurus	100000110?????000?00?0010000100010??01010000000000-001?0000010001000000000?010000?0?000?0000??100000000?0000?001000000000000010012111101111?01?3?0?00????0???01010???0?10001001000???00000?0??00000001?0?0000010000?1000000000?0?????10111100000000?0000?0000011001010010-0000001010-102001001001000?00110000?000?00100003?0??0?0000000000?00000000??00?0?0?0000000??0?0100????0??100?0?1??010?00?00?011??000010110?00??0110010?000100?0000100010?00?1100100??0000001000?10?0??01000??0?00??000????00?11?
Cetiosauriscus_stewarti_NHMUK_R3078	????????????????????????????????????????????????????????????????????????????????????????????????????????????????????????????????????????????????????????????????????????????????????????????????????????????????????????????????????????1??0??????0?1?????????????100???0-0000???????1010?0??1????????????010?00?1001?000001001?00000?0000?001?00000?01000000000000?????000000110???0?100?100???0?????11?000002??????????????????001???1??????????????010101??00000?????????1???1????110001111?1111011?00
Jobaria_tiguidensis	10000001?0000?000?00?001000010000?01010100???00000-0?0???00000000100000000?10?0???1?01000??0???0????????0?00000??0?000000000000000?10-010100010?1??0?????00?110000011?01?0?10010000000?10100100000100000?1010011001-000???100000001000??10-?00000?0???0??0???100000?001110?00000000101000000?0?00000?0?11?000?0010000?0??000??0000000100010010?00000?000000?101000100?0?1011000?????0??0111???00?0101?11?00000?11101110?1100010?000000?10001?00100010010010110010?001000110?1???1?011??0?00??????????????
Turiasaurus_riodevensis	???0??????0?????0?0???0?000?10??0??0?1??0??01??0?????1????0??00??10?0?0?00?0??0??01101020??0?11000011?01???????1?0?0???000?0?1011???0-?1??1??1??????????????????0???0??1?0?10?0-??0??????1?0??0????00??0?????????????1?00100101100?00???10-?1000??0?????001???0??01010?????000010?110?10???????0100??0????0?0?????001????2?0???0?0000?????????????0??????00??????10??????????????????????????????2??0??1?101111??10001101100???0???????????????????????1?111???1????????????1???00?????0?10?1??0????1??10
Losillasaurus_giganteus_type	?????????????????????????????????????????????????????????????????????001???????000110102?000011000011???????????????????????????0?010-01011001??0????????0???1??010?0?01????0?0-?1???0000?000-00001?0??00?0000??????01????0????1????????10-010001?0?0?0?????????00101011100011010111010100010101100000???????010?0001?000210??0100000110010110001100?000000000?00??????0?????????????????????????21?0??1?1?1110??1?0?1??1?1??????00110??????010?01???????????????????????????????????????????????????????
Camarasaurus	1000110110000?000?00?00100001000000100110011100000-001000000001111010001000100000000010000001100000000010000000110001000000001011001100?0110010100000010000102001010100100?10011001?000000000-01001000?000001001001000000000000001000101110000001000000000010101101000110-00100100111112100101011010002110010?0010001000?000??0000000110?10010001100?010000?000001000000010100?0001200001110000012100011000101211110011011101200000010100010000100010?2101011001010001100000110010110000000?011?000000010
Lourinhasaurus_alenquerensis_lectotype	????????????????????????????????????????????????????????????????????????????????????????????????????????????????????????????????1??1100???????????????????????????????????????110?1?0????????????0?????????00?????????????????????????01110????????????00????0????10?0?1?????????????1?20???????????0?011?0?0????000??0??1110?00?0000110010010001000?00000001???????????0???????000200001110100?1?0???20?00101111??11??0????????0001011??00000011000012101010001000000?1?0?0?1???????????????????????????
Giraffatitan_brancai	11001111000100001000000100001000001101000011100011010100000000001001000000100100010100001000111000000110000000011001100[0 1][0 1]0100101001111111100111-0?10?11001?010101000100112010010000011010101110011100210??01111?00?-00?---0000000010?111110000001-0?100000??0001001100011-0010111111101200010101000001111001000010000?00-1111100[0 1]0100100011010000000-001001?1011011[0 1]003?01100[0 1]0-000200111100[0 1]10112000?3001111101010011101111120001000110001000011001001112010001011001101111111010100?10?00?000-0?0?00011
Brachiosaurus_altithorax	110??111?0????????0???0??00110??10?1?1??0???????0????1???????0?0?10?0???00?0??0??01??102???????00??????????????????1100000?001?10??111??1???????????????????????????0????0????????????????11???????0??????0???????????????0??????????1??110001000?0?0????????001?01000111100001110111012000101011000?121?0000?00?0000?0??0?0????0000000001?0100010?0?????????????1?????????????????????????????00?????30??1111??????????1????2??110101?01?????????????111200?1010?0??????????????????????????????????????
Shelly	?????????????????????????????????????????????????????????????????????????????????????????????????????????????????????????????????????????????????????????????????????????????????????????????????????????????????????????????????????????????????????????????????????????????????????????????????????????????????100[0 1]?1?00010???01100??0?11?0?0??????????????????????????????????????????????????????????????????????????????????????????????????????????????????????????????????????????????????????????
Mark	??????????????????????????????????????????????????????????????????????????????????????????????????????????????????????????????????????????????????????????????????????????????????????????????????????????????????????????????????????????????????????????????????????????????????????????????????????????????????????????????????????????????????110012[0 1][0 1]1????1?????????????????????????????????????????????????????????????????????????????????????????????????????????????????????????????????????????
Phillips	????????????????????????????????????????????????????????????????????????????????????????????????????????????????????????????????????????????????????????????????????????????????????????????????????????????????????????????????????????110011000?0?0?0100???01???1?111???0011??10???1000????????????????????????????????????????????????????????????????????????????????????????????????????????????????????????????????????????????????????????????????????????????????????????????????????????????????
Ligabuesaurus_leanzai	??????????0?????0?0??????????????????????????????????????????????????????????????????????????????????????????????????000101001010?2111???100000?1?????????????????????????????1100???0??0010??01000001?0?0010???000?0?1???0????????????111100101??0???1??1???00?001?00??11????0?10110?12???000001?0?????????????????????????????????????????????????????????????????????????????001201?10000110???????30?0111???????????11???1????????????????????????0112???0000?0000?1?0001????01??1?1100?011?0000?????
Isisaurus_colberti	????????????????????????????????????????????????????????????????????????????????????????????????????????????????????????????????0?11110?0100000?0????????????1??01??10?000?1010-?????0?000?0??01000000?0?00000??000?001???0???0001000??1111001010?1????1?0??10?000100011100000000010-??2??00??????0???0200???000?000?????3?0??0000000?000100101000010101021010000?1?????01100???1???00?1010001000??????0??110?0111??????????????0110011000?00101000100???????????????????????????????????????????????????
Haplocanthosaurus_priscus	????????????????????????????????????????????????????????????????????????????????????????????????????????????????????????????????0?11100?0110?00?0????????????1?0101110?000110010001??1?001000-00100001?0?0000?1000??10????011??0?????01110-011000?01000110??0001001010111000001100110101000101001000000111000?001?1010000001000000000000010011000000?010000?101001????1001??00??0?0200?0101000001???????????????????????????????010000110001000010010010010100000?0??????????????1???????????????????????
Limaysaurus_tessonei	??????????????????????1?00000101010001101?????1?00-201?0020000211010000?11?00?010011?010000?000100101?0?1?????????????0?01?1?1110?111000000000??0????????????2?1110000?000?1001001???00000001000100001?0??1000??000?000???011??00??0?1??110?1?100?1???0001???0??001010?10-000010??10-??0?1?11?11??01?0???????001101011?10001???0?1?0??11110010100000?0020?0?100?01111??101??????121?11?00001001002????00?11001111?0??1????00????????11?0?001111110010?10010110001?00???0???011???1???1?1110?02??0??0?????
Cathartesaura_anaerobica	????????????????????????????????????????????????????????????????????????????????????????????????????????????????????????????????0??110000?00????0?????????????????????????????10010????0?0?01000000001?0??1010??000?1?0???0??????????????????????????????????????????????????????????????????????????????????001?0001?010000???001100??1111?1?10?000?002010?000?1??????0????????121011??????00?????????????????????????????????????01?????????????????10010110?01?0??????????????????????????????????????
Zapalasaurus_bonapartei	???????????????????????????????????????????????????????????????????????????????????????????????????????????????????????????????????1????01?0????0???????????????1?0?00?00??10?????0????????????0??00???0??1???0????????????????0??????????????????????????????????????????????????????????????????????????????11????1????000??10?10?0???0??0?010??00?102000?101001?????????????????????????????????????????????1111001????????????????????0?0100000100????????????0?100000?0??????????0111???????0???????
Nigersaurus_taqueti	0-11211000?01?1?0?01?01000000101010?011011?01?11???201?00200002??010?0001?1?0?0101110110101100110?1??10?1?0201011212010101110111001110000100010?0????????????1?11100000111?10011010?00?0?011101000000110?01000?1001?00????0010000?10?1??11011110??0?1???0????0??001010011000011?0??0-?000?0?11111001?????????111???????1?000???0??????1101?0?01001?0?102??0?10?????10???????????120010?001010000???????0?01?0??1??0?00???????????0??1?????0?1?1?100100?0?1??10101?0??????0011???110????????????????0?????
Demandasaurus_darwini	0-?12???0????????????????????????????????????????????????????????????????????????????????????????????????????0????0?2???0011?111???110?00?000????????????00?12??1?0?00???0????100?0??????0?010000000???1??1??0??0?1???????01100000000???1101???0??0?0?????????????101??10-?001????10-1000?111111???2?????????1112?001?0100?0??0001100?11?100100010011113010?1?1101?????0???000??????????????????????????????????????????????????????????????1110100100100201001010???????????????????????????????????????
Dicraeosaurus_hansemanni	0-111??0111110??110?0?1?00011000101000??0???????110????????01101111010010100111110000000010?012111000101?11110???11111011111100110010-00100001000011????00011200000110000002110-1000100001000-0000000000?000000000001101111010100000?00110-011010100000-00100000100-1011100010110010-001-10100011002000101010001000014011[0 1]10--0000100011010111001000-0130000000001000-1000001101011200111?0001?00??????1?0100011100000??????????100110?002010101011011110011010000100000111011111100?100001111111000?????
Brachytrachelopan_mesai	????????????????????????????????????????????????????????????????????????????????????????????????????????????????????????????????1??10-00010000???1??????????????0?01?00000?111100?00?1?100?00-??00100000?001000?000010?1100010?0?????10?00-01101??000?0?00101?00100?10110-0010100010-100?10100001002????0?010???????????????????????????????????????????????????????????????????????????????????????????????????????????????????10?110???????????????????????????????????????????????????????????????????
Amargasaurus_cazaui	????????????????????????000110000?0000?00???????0??????????111110011110101011111000100000??00?211101110?????????????????????????1001??00000000?0?0?10001010002??0001000000?211101000?1?00011100?100000?0?00000??000?000010011?00?0????0?00-01101?1????0?01001??0100??1??1000?0100010-000?1010?001012??21??0??0011???1????01???0??1?????10?0??????0?0??10?1???0???1???????????????1??0??????0??????????01011000001?1??0??????????100010?10?????????????1001?01?000?00???10??01???11???????????????????????
Suuwassea_emilieae_ANS_21122	0-111??00?0????????????????0???0??0100??0??????1???1000?1?10111101101001001011?110000002011010?1?????11???1110???11?2?????1110011?0110011100010?11?11?1?0000020101010000010110??001?001101110-0000010?000?0?????????1011110110010??00?1111000?0??????001111000??????????????????????????????????????002??????????10??????1110?1???????????????????00?113010????0???00????0??????011100101?1001000?00???2001001??????????????????????????????????????????????????????10?11100????????1?100011110010?????01
Amphicoelias_altus_AMNH_5764	????????????????????????????????????????????????????????????????????????????????????????????????????????????????????????????????1?????????????????????????????????????????????????????????????????????????????????????????0?????????????1??001000?0?1????????0????100011100010001010-000000100010001???????????0??????????????????????????????????????????????????????????????????????????????????????????????????????????????????????????????????????0100010?00000??????????????????????????????????????
Apatosaurus_ajax_YPM_1860	??????????????????????????1????01?010??????????1???1101?111???1??0?0?00100010?010011010200101??1?0??????????????????????????????1??1100?0110010??1????????????????????0100001010101?000001001011101000?00001100000?100110001110001001?011??0010?0?0?1?010101?0???0110???0-?11???001???1100??10?11??100???1010100?1001?0011110?01?01?0111111010001000?010000000?0?????????0?11???0102001?0?0101010??0???????????111???????????????????????10?01??001011???????0?00?0????????0?????????????????????????????
Apatosaurus_louisae	0-112110?10010111011011011101??010010?1101??011100-1100?111011100010?00100000001001001010110100100001??011???????1?1?????111100111[1 2]1??0?01100101?0?1?0001?00?11110?001001001101[0 1]101?0[0 1]0001001011101000?1000[0 1]00[0 1]0001000110001111111?112001??0010001001110?001110000110001100010000010-10[0 1]0101100111011101?0???0000110130?11?10000[0 1]011010111101001000[0 1]00100000[0 1]000010111200001100001110011010011010????102000001101011112111011010000010?00101?001011010210111000000000001011011011100??001011121010??01111
Brontosaurus_excelsus	????????????????????????????????????????????????????????????????????????????????????????????????????????????????????????????????1?11??0?0110?0???0??????????????10????11?001??10101??00001000-11?01000?000?0101?00??011000011110010012011??001000?01[0 1]001?0010000001000011000[0 1]0000?10-11001011001?1010111?1010010?10012?011110?0100110111111010001110?0100?0?00001?????01?0?[0 1][0 1]???01010001011101010[0 1][0 1][0 1]0?020000011???1101??????????10?011?[0 1]010100010[0 1]1010210101010[0 1]0000?011??0011111110?????????????????????
Eobrontosaurus_yahnahpin_Tate-001	????????????????????????????????????????????????????????????????????????????????????????????????????????????????????????????????1?2110?11110010?00???????000020010001?10??????????1?0??????????1???00?????????1?????0111000??1?10??0????1???0?0?0?0?1?0?0100??????1?00??10001???1011010?101110010001000???????10?1???????1110??0001?01111100100?1110?01?000?100001??????????????001200010010010001100??200000110101110211111?0?1????????????????????????????????????0001011011111100?0?0?1???????10?1?11?
Brontosaurus_parvus	????????????????????????????????????????????????????????????????????????????????????????????????????????????????????????????????1111100?111001[0 1]210???????00?2[1 2]0[0 1]101000000001001[0 1]101?000101000-11011000?0001010[0 1][0 1]00?[0 1]01[0 1]100011100011012[0 1]111000?000001000111110001101[0 1]1001101010010?1101101?10100100?100010?0100[0 1]001001?00110100010011011111101000[0 1][0 1][0 1]0?0100000[0 1]000?1?????1?0?11???0112000[0 1]00100[0 1]010?????0200000[0 1]11[0 1][0 1]110121110100010001101001010001?11010110001[0 1]000[0 1]100??11??1[0 1]????????????????12?00?00?????
Tornieria_africana	?????????????????????????01?1??00?0?1????????????????????????1111111????0011000101101001011101?1?0????0????????????????????????????1??1?1??0?????????????????????????????2??00??011???????????0??0????????????????????1100?????1???????????00?0??????????00??????????????????????????????????????????0???????????0?01????2111????0110?????????????01[0 1]10?010?0??0?1??????????????011001000110010??1001?110000011111??????????????00011??00???010110101111010000000010???10??011??1100?????????????????????
Supersaurus_vivianae	????????????????????????????????????????????????????????????????????????????????????????????????????????????????????????????????1?1110011001?0???0?????????????01??1?1011[1 2]0100111[0 1]0[0 1]1101111111?000110??????010????????????0????1????????110000000?000?0?10??00000111001111[0 1][0 1]11001?1100020111[0 1]00110001111??111010?1101?[0 1]011110?0[0 1]0011011111101001010101100000101001?????01001000?01120100111010000???????????????????????????????000111?102000000101010??????????????11010101?????????????????????????????
Dinheirosaurus_lourinhanensis_ML_414	???????????????????????????????????????????????????????????????????????????????????????????????????????????????????????????????????1??111?00??1???????????????????????????????11000?11?11?????10?1?10110?000100?011?01????00???10010??011????1000?000?0010??00000111101110111000101100??01111001101?111????????0?0??1????2011??1??????????????????01?????????????????????????????????????????????????????????????????????????????????????????????????????????????????????????????????????????????????????
Leinkupal_laticauda_MMCH-Pv_63-1	???????????????????????????????????????????????????????????????????????????????????????????????????????????????????????????????????????????????????????????????????????????????????????????????????????????????????????????????????????????????????????????????????????????????????????????????????????????????0?0101?1??2?1???000101??111??1????????????????????????????????????????????????????????????????????????????????????????????????????????????????????????????????????????????????????????????
Galeamopus_hayi_HMNS_175	??????????????????????1?111?1?0010?111??0?????????????????????2?10000101001110010010110101111101?000010?????????????????????????1??1??1?10010111?1???????????1??10????101001001100?????11111101001?001?0?0?11000110011?1000??00100100?1?1???0?0??????001?11?00??1?1??????????????0?????????1???????????1??11??????111??012?11???1?1?1?1???????????1101100?001010010?????????????011101000010010002000??101?00120110010101100?001000010?1010?000?1?1010???????????????10010?111101?01????????1??01?11?????
Galeamopus_pabsti_SMA_0011	0-11211011011111111111101110101010011?1101?1001111011001111011210101?1000011000100111002010111?1100011001?10001111011?11011110011[1 2]111011110101021011111100102211100111101111001100000001110010110100100000111001111011?10000100100100?10110?0?0?0?0??00?1?10?1?1101?1011100010??10?0-10110010?0100?0001?????????????????????????????????????????????????????????????????????????021101000?1001000??????2011001111111101011100011?0001?01?100000???????110101?00000??1000101111101101?11010111200110110100
Diplodocus_carnegii	????????????????????????????????????????????????????????????????????????????????????????????????????????????????????????????????1111101111[0 1]00111?0???????101201010?0011001010011000??00111001010[0 1]0110100010100[0 1]0111011010001100100100211110001000001[0 1]00[0 1]111101011011101111111000001101111011001111111?011011110010111410121111111011111111101001110111021100100101????40000[0 1]00010111010[0 1]0010010001[0 1]00???????????????????????????100[0 1]100[0 1]02010[0 1]0000101011010?010000010100?11111001100?0?0001110?11??11?100
Diplodocus_hallorum	????????????????????????????????????????????????????????????????????????????????????????????????????????????????????????????????1?11??1?1100010??0????????????????????????0???1100???0011100101000?101?0?10010?0110?01010001100?00100211110?0100100110011111000?101000111[0 1]1110000[0 1]1101?110110001111[0 1]10011?1111000011141012?111111011111111101001[0 1]1011102111[0 1]11001111??40000[0 1]0111[0 1]11101000[0 1]1[0 1]11000?????0110000?10?101?0??????????100110?102[0 1]101001[0 1]101101010[0 1]??000?010?00?11[0 1]1???1100??10?01111?1100?11111
Kaatedocus_siberi	0-01211001010?1?11011110001?0?100101011?0????0111111101110101111[0 1]101110000[0 1]11101000[0 1]1201[0 1]10101111010[0 1]?0???1000?1?1011?????1110?11?11??011000010200010000000?10000000101111[0 1]100110000001111110-100001010011011001010011111100100100100????????????????????????????????????????????????????????????????????????????????????????????????????????????????????????????????????????????????????????????????????????????????????????????????????????????????????????????????????????????????????????????????????
Barosaurus_lentus	????????????????????????????????????????????????????????????????????????????????????????????????????????????????????????????????1?111011100[0 1]11[0 1]20[0 1]????????????????????11120100111001000111111[0 1]10111102000101011011101111001110?100100311110001000001[0 1]00101110001101110[0 1]111111000[0 1][0 1]1101[0 1]10011000[0 1]10[0 1]01?[0 1]110111100001113[0 1]1121110110011111111001001[0 1]10101031000100101?1??300000010?011001000?10110001100?10110001???????????????????001??010101000?101010110111???0?001???0???111111101?100001111001?0111??0
;

cnames
{0 'Premaxilla, anterior margin, step-like transition to nasal process: absent (0); present (1).';
{1 'Premaxilla, anterior margin, step-like transition to nasal process, position of inflection point in lateral view: close to subnarial foramen (0); significantly posterior to subnarial foramen (1).';
{2 'Premaxilla, external surface: without anteroventrally orientated vascular grooves originating from an opening in the maxillary contact (0); vascular grooves present (1).';
{3 'Premaxilla, shape in dorsal view: main body massive, with proportionally short ascending process distinct (0); single elongate unit, distinction between body and process nearly absent (1).';
{4 'Premaxilla, angle between lateral and medial margins of premaxilla as seen in dorsal view: > 40? (0); 17?-40? (1); < 17? (2).';
{5 'Premaxilla, posteroventral edge of ascending process, shape in lateral view: concave (0); straight (1).';
{6 ' Premaxilla, posteroventral edge of ascending process, orientation of ventral-most portion: vertical (0);  posterodorsally inclined (1).';
{7 'Premaxilla, posterolateral process and the lateral process of the maxillary, shape: without midline contact (0); with midline contact forming a marked narial depression, subnarial foramen not visible laterally (1).';
{8 'Premaxilla, dorsoventral depth of anterior portion: remains the same as posteriorly, or widens gradually (0); widens considerably, and abruptly (1).';
{9 'Subnarial foramen and anterior maxillary foramen, position: well distanced from one another (0); separated by narrow bony isthmus (1).';
{10 'Maxilla, large foramen anterior to the preantorbital fossa, separated by a narrow bony bridge: absent (0); present (1).';
{11 'Maxilla, large foramen posterior to anterior maxillary foramen, dorsal to preantorbital fossa: absent (0); present (1).';
{12 'Anterior maxillary foramen, location: detached from maxillary-premaxillary boundary, facing dorsally (0); lies on medial edge of maxilla, opening medially into the premaxillary-maxillary boundary (1).';
{13 'Maxilla, canal connecting the antorbital fenestra and the preantorbital fossa: absent (0); present (1).';
{14 'Maxilla, dorsal process, posterior extent: anterior to or even with posterior process (0); extending posterior to posterior process (1).';
{15 'Maxilla-quadratojugal contact: absent or small (0); broad (1).';
{16 'Preantorbital fossa: absent (0); present (1).';
{17 'Preantorbital fossa, if present: with relatively indistinct borders (0); dorsally capped by a thin, distinct crest (1).';
{18 'Preantorbital fenestra: reduced to absent (0); present, occupying at least 50% of the preantorbital fossa (1).';
{19 'Antorbital fenestra, maximum diameter: much shorter (<90%) than orbital maximum diameter (0); subequal (>90%) to orbital maximum diameter (1).';
{20 'Antorbital fenestra, anterior extension: is restricted posterior to preantorbital fossa (0); reaches dorsal to preantorbital fossa (1).';
{21 'Antorbital fenestra, shape of dorsal margin: straight or convex (0); concave (1).';
{22 'External nares, position: retracted to level of orbit, facing laterally (0); retracted to position between orbits, facing dorsally or dorsolaterally (1).';
{23 'External nares, maximum diameter: shorter than orbital maximum diameter (0); longer than orbital maximum diameter (1).';
{24 'Prefrontal, medial margin, shape: without distinct anteromedial projection (0); curving distinctly medially anteriorly to embrace the anterolateral corner of the frontal (1).';
{25 'Prefrontal, posterior process size: small, not projecting far posterior of frontal-nasal suture (0); elongate, approaching parietal (1).';
{26 'Prefrontal, posterior process shape: flat (0); hooked (1).';
{27 'Frontals, midline contact (symphysis): patent suture (0); fused in adult individuals (1).';
{28 'Frontal, anteroposterior length: long, > 1.4 times minimum transverse width (0); short, 1.4 or less times minimum transverse width (1).';
{29 'Frontal-nasal suture, shape: flat or slightly bowed anteriorly (0); v-shaped, pointing posteriorly (1).';
{30 'Frontals, distinct anterior notch medially between the two elements: absent (0); present (1).';
{31 'Frontals, dorsal surface: without paired grooves facing anterodorsally (0); grooves present, extend on to nasal (1).';
{32 'Frontal, lateral edge in dorsal view: relatively straight (0); deeply concave (1).';
{33 'Frontal, contribution to dorsal margin of orbit: less than 1.5 times the contribution of prefrontal (0); at least 1.5 times the contribution of prefrontal (1).';
{34 'Frontal, free lateral margin: rugose (0); smooth (1).';
{35 'Frontal, contribution to margin of supratemporal fenestra/fossa: present (0); absent, frontal excluded from anterior margin of fenestra/fossa (1).';
{36 'Frontal-parietal suture, position of medial portion: closer to anterior extension of supratemporal fenestra (0); closer to posterior extension (1).';
{37 'Pineal (parietal) foramen between frontals and parietals: present (0); absent (1).';
{38 'Orbit, anterior-most point: anterior to the anterior extremity of lateral temporal fenestra (0); roughly even with or posterior to anterior extent of lateral temporal fenestra (1).';
{39 'Orbital ventral margin, anteroposterior length: broad, with subcircular orbital margin (0); reduced, with acute orbital margin (1).';
{40 'Postorbital, posterior process: present (0); absent (1).';
{41 'Jugal, contribution to antorbital fenestra: very reduced or absent (0); large, bordering approximately one-third of its perimeter (1).';
{42 'Jugal, contact with ectopterygoid: present (0); absent (1).';
{43 'Jugal, posteroventral process: short and broad (0); narrow and elongate (1).';
{44 'Jugal, dorsal process: present (0); absent (1).';
{45 'Jugal, anterior spur dorsally, which projects into antorbital fenestra: absent (0); present (1).';
{46 'Quadratojugal, position of anterior terminus: posterior to middle of orbit (0); anterior margin of orbit or beyond (1).';
{47 'Quadratojugal, angle between anterior and dorsal processes: less than or equal to 90?, so that the quadrate shaft is directed dorsally (0); greater than 90?, approaching 130?, so that the quadrate shaft slants posterodorsally (1).';
{48 'Lacrimal, anterior process: absent (0); present (1).';
{49 'Lacrimal, dorsal portion of lateral edge, eminence: absent (0); present (1).';
{50 'Lacrimal, dorsal portion of lateral edge, eminence, shape: shallow bulge (0); laterally projecting spur (1).';
{51 'Quadrate, articular surface shape: quadrangular in ventral view, orientated transversely (0); roughly triangular in shape (1); thin, crescent-shaped surface with anteriorly directed medial process (2).';
{52 'Quadrate, short transverse ridge medially on posterior side of ventral ramus, close to the articular surface with the lower jaw: absent (0); present (1).';
{53 'Quadrate fossa, depth: shallow (0); deeply invaginated (1).';
{54 'Quadrate, shallow, second fossa medial to pterygoid flange on quadrate shaft (not the quadrate fossa): absent (0); present, becoming deeper towards its anterior end (1).';
{55 'Quadrate, dorsal margin: concave, such that pterygoid flange is distinct from quadrate shaft (0); straight, without clear distinction of posterior extension of pterygoid flange (1).';
{56 'Quadrate, posterior end (posterior to posterior-most extension of pterygoid ramus): short and robust (0); elongate and slender (1).';
{57 'Squamosal, anterior extent: restricted to postorbital region (0); extends well past posterior margin of orbit (1); extends beyond anterior margin of orbit (2).';
{58 'Squamosal-quadratojugal contact: present (0); absent (1).';
{59 'Squamosal, posteroventral margin: smooth, or with short and blunt ventral projection (0); with prominent, ventrally directed ''prong'' (1).';
{60 'Squamosal, posteroventral margin: smooth, without ventral projection (0); ventral projection present (1).';
{61 'Parietal, contribution to post-temporal fenestra: present (0); absent (1).';
{62 'Parietal, portion contributing to skull roof, anteroposterior length/transverse width: wide, > 50% (0); narrow, 7-50% (1); practically inexistant, < 7% (2).';
{63 'Parietal, distance separating supratemporal fenestrae: less than 1.5 times the width of the long axis of the supratemporal fenestra (0); at least 1.5 times the length of the long axis of the supratemporal fenestra (1).';
{64 'Parietal, posterolateral process, dorsal edge in posterior view: straight, and ventrolaterally oriented, so that the supratemporal fenestra is slightly facing posteriorly as well (0); convex, so that the postorbital and thus the supratemporal fenestra are not visible (1).';
{65 'Parietal, occipital process, dorsoventral height: low, subequal to less than the diameter of the foramen magnum (0); high, nearly twice the diameter of the foramen magnum (1).';
{66 'Parietal, occipital process, distal end: ventrolaterally oriented, such that dorsolateral edge is straight or convex (0); curving laterally, such that dorsolateral edge becomes concave distally (1).';
{67 'Parietal, distinct horizontal ridge separating dorsal from posterior portion: absent, transition more or less confluent (0); present, creating a distinct nuchal fossa below the ridge (1).';
{68 'Postparietal foramen: absent (0); present (1).';
{69 'Paroccipital process (popr), posterior face: smooth/flat (0); with longitudinal ridge along popr body extending from dorsomedial to ventrolateral corners (1).';
{70 'Paroccipital process distal terminus: expanded vertically (0); not expanded (dorsal and ventral edges are subparallel) (1).';
{71 'Paroccipital process, distal end in lateral view: straight (0); curved (1).';
{72 'Supratemporal fenestra: present, relatively large (anteroposterior diameter is at least 5% of occiput width) (0); absent, or greatly reduced (so that anteroposterior diameter is less than 5% of occipital width) (1).';
{73 'Supratemporal fenestra, maximum diameter: more than 1.2 times greatest diameter of foramen magnum (0); less than 1.2 times the greatest length of foramen magnum (1).';
{74 'Supraoccipital, anterodorsal margin: internally concave, associated with a channel extending ventrally on the internal face (0); straight (1).';
{75 'Supraoccipital, dorsal extension: high and vaulted, such that the dorsolateral edges are strongly sinuous (0); low, with the dorsolateral edges straight (1).';
{76 'Supraoccipital: sagittal nuchal crest: broad, weakly developed (0); narrow, sharp, and distinct (1).';
{77 'Supraoccipital, foramen close to contact with parietal: absent (0); present (1).';
{78 'Crista prootica, size: rudimentary (0); expanded laterally into dorsolateral process (1).';
{79 'Occipital condyle, articular surface: well offset from condylar neck (0); continuously grading into condylar neck (1).';
{80 'Basioccipital, contribution to dorsal side of occipital condylar neck: present and broad, around 1/3 of entire dorsal side (0); reduced to absent (1).';
{81 'Basioccipital, distance from base of occipital condyle to base of basal tubera (best visible in lateral view): short, such that area is gently U-shaped in lateral view (0); elongate, with a flat portion between occipital condyle and basal tubera (1).';
{82 'Basioccipital depression between foramen magnum and basal tubera: absent (0); present (1).';
{83 'Basioccipital, pit between occipital condyle and basal tubera: absent (0); present (1).';
{84 'Basal tubera: globular (0); box-like (1).';
{85 'Basal tubera, breadth: <1.3 times (0); 1.3-1.85 times (1); >1.85 times occipital condyle width (2).';
{86 'Basal tubera: distinct from basipterygoid (0); reduced to slight swelling on ventral surface of basipterygoid (1).';
{87 'Basal tubera, shape of posterior face: convex (0); flat (1); slightly concave (2).';
{88 'Basal tubera, posteroventral face: continuous (0); marked by a distinct transverse ridge (1).';
{89 'Basal tubera, longest axes: parallel (0); in an angle to each other, pointing towards the occipital condyle (1).';
{90 'Basal tubera, anterior edge: straight or convex (0); concave (1).';
{91 'Basal tubera in posterior view: facing ventrolaterally (0); facing straight ventrally, forming a horizontal line (1).';
{92 'Basal tubera, foramen in notch that separates the two tubera: absent (0); present (1).';
{93 'Basisphenoid/basipterygoid recess: absent (0); present (1).';
{94 'Basipterygoid processes: widely diverging (> 60?) (0); intermediate, 31?-60? (1); narrowly diverging (< 31?) (2).';
{95 'Basipterygoid processes, orientation: directed more than 75? to skull roof (normally perpendicular) (0); angled less than 75? to skull roof (normally approximately 45?) (1).';
{96 'Basipterygoid processes, ratio of length:basal transverse diameter: < 4 (0); = or > 4.0 (1).';
{97 'Basipterygoid, area between the basipterygoid processes and parasphenoid rostrum: is a mildly concave subtriangular region (0); forms a deep slot-like cavity that passes posteriorly between the bases of the basipterygoid processes (1).';
{98 'Basipterygoid processes, orientation of proximal-most portions: same as central portion of shaft (0); parallel to each other, outwards curve of shaft happens only more anteriorly (1).';
{99 'Basipterygoid processes, distal end in anterior view: straight (0); curving laterally (1).';
{100 'Basipterygoid processes, distal lateral expansion: absent (0); present (1).';
{101 'Parasphenoid rostrum, groove on dorsal edge: absent (0); present (1).';
{102 'Optic foramen: paired (0); unpaired (1).';
{103 'Palatobasal contact, shape: pterygoid with small facet (0); dorsomedially orientated hook (1).';
{104 'Pterygoid, transverse flange (i.e. ectopterygoid process) position: between orbit and antorbital fenestra (0); anterior to antorbital fenestra (1).';
{105 'Vomer, anterior articulation: premaxilla (0); maxilla (1).';
{106 'Dentary, anteroventral margin shape: gently rounded (0); sharply projecting triangular process or ''chin'' (1).';
{107 'Dentary, cross-sectional shape of symphysis: oblong or rectangular (0); subtriangular, tapering sharply towards ventral extreme (1); subcircular (2).';
{108 'Dentary, tuberosity on labial surface near symphysis: absent (0); present (1).';
{109 'Dentary, anterolateral corner: not expanded laterally beyond mandibular ramus (0); expanded beyond lateral mandibular ramus (1).';
{110 'Mandible, coronoid eminence: strongly expressed, clearly rising above plane of dentigerous portion (0); absent (1).';
{111 'Surangular foramen: absent (0); present (1).';
{112 'External mandibular fenestra: present (0); absent (1).';
{113 'Snout shape in dorsal view: premaxilla-maxilla index (PMI; Whitlock et al., 2010) < 67% (0); 67-85% (1); > 85% (2).';
{114 'Shape of tooth row in occlusal view: follows curvature of dentary (0); anterolateral corner of tooth row displaced labially (1).';
{115 'Tooth rows, length: restricted anterior to orbit (0); restricted anterior to antorbital fenestra (1); restricted anterior to subnarial foramen (2).';
{116 'Dentary teeth, number: greater than 17 (0); 10-17 (1); 9 or fewer (2).';
{117 'Replacement teeth per alveolus, number: three or fewer (0); four or more (1).';
{118 'Teeth, crown-to-crown occlusion: present (0); absent (1).';
{119 'Teeth, wear facets shape: v-shaped (0); planar (1).';
{120 'Teeth, occlusal pattern: paired wear facets (0); single wear facet (1).';
{121 'Teeth, SI values for tooth crowns: < 3.4 (0); 3.4 or greater (1).';
{122 'Tooth crowns, orientation: aligned slightly anterolingually, tooth crowns overlap (0); aligned along jaw axis, crowns do not overlap (1).';
{123 'Tooth crowns, cross-sectional shape at midcrown: D-shaped (0); cylindrical (1).';
{124 'Teeth, orientation relative to long axis of jaw: perpendicular (0); oriented anteriorly (procumbent) (1).';
{125 'Teeth, longitudinal grooves on lingual aspect: absent (0); present (1).';
{126 'Teeth, thickness of enamel asymmetric labiolingually: absent (0); present (1).';
{127 'Teeth, marginal denticles: present (0); absent (1).';
{128 'Presacral neural spines, bifurcation: absent (0); present (1).';
{129 'Number of cervical vertebrae: < 13 (0); 14-15 (1); 16 or more (2).';
{130 'Cervical vertebrae width to height ratio: less than 0.5 (0); 0.5-1.5 (1); more than 1.5 (2).';
{131 'Cervical pneumatopores (pleurocoels): absent (0); present (1).';
{132 'Cervical centra, internal pneumaticity: absent (0); present (1).';
{133 'Cervical centra, internal pneumaticity, development: simple, few large cavities (0); complex, numerous small, complex cavities (1).';
{134 'Cervical vertebrae, small fossa on posteroventral corner: absent (0); shallow, anteroposteriorly elongate fossa present, posteroventral to pleurocoel (1).';
{135 'Cervical centra, midline keels on ventral surface: prominent and plate-like (0); reduced to low ridges (1).';
{136 'Cervical vertebrae, longitudinal sulcus on ventral surface: absent (0); present (1).';
{137 'Cervical vertebra, posterior projection on transverse processes: present (0); absent (1).';
{138 'Cervical vertebrae, posterior extension of posterior centrodiapophyseal lamina: is anteriorly restricted (0); reaches below posterior end of neural canal (1).';
{139 'Cervical vertebrae, short second posterior centrodiapophyseal lamina ventral to the one uniting with the dorsal shelf of the diapophysis: absent (0); present (1).';
{140 'Cervical vertebrae, foramen on dorsal side of postzygodiapophyseal lamina, just anterior to base of neural spine process: absent (0); present (1).';
{141 'Cervical vertebrae, epipophysis: reduced or absent (0); pronounced, forming a distinct projection above the postzygapophysis (1).';
{142 'Cervical vertebrae, pneumatized epipophyses: absent (0); present (1).';
{143 'Cervical neural spines, bifurcation, if present, anterior extension within column includes: CV 3 (0); all mCV (1); posterior mCV (2); only pCV (3).';
{144 'Cervical vertebrae, unbifurcated neural spines in anterior/posterior view: with parallel lateral edges or converging (0); distal end expanded laterally (1).';
{145 'Cervical vertebrae, summits of bifid neural spines: are laterally compressed (0); are rounded (1).';
{146 'Proatlas, distal end: broadly rounded (0); narrow, almost pointed (1).';
{147 'Atlantal intercentrum, anteroventral lip: absent, anterior edge of intercentrum straight in lateral view (0); present, anterior edge of intercentrum concave (1).';
{148 'Atlantal intercentrum, ventral surface, foramen between posterior ventrolateral processes: absent (0); present (1).';
{149 'Atlantal neurapophyses, anteromedial process: weakly developed (0); well-developed and distinct from posterior wing (1).';
{150 'Atlantal neural arch, small subtriangular, laterally projecting spur at base: absent (0); present (1).';
{151 'Atlantal neurapophyses, posterior wing: gradually tapering along its length (0); of subequal width along most of its length (1).';
{152 'Atlantal neurapophyses, posterior wing: without foramen (0); with foramen (1).';
{153 'Axial centrum, pneumatic fossae on ventrolateral edges, posterior and adjacent to parapophyses: absent (0); present (1).';
{154 'Axis, prespinal lamina: of constant width (0); developing a transversely expanded, knob-like tuberosity at its anterior end (1).';
{155 'Axis, postspinal lamina: absent (0); present (1).';
{156 'Axis neural spine: projects beyond posterior border of centrum (0); terminates in front of or at posterior border of centrum (1); is restricted anterior to postzygapophyseal facets (2).';
{157 'Anterior cervical vertebrae, total height/centrum length ratio: < 0.9 (0); 0.9-1.2 (1); > 1.2 (usually around 1.5) (2).';
{158 'Cervical vertebrae 2 and 3, centrum length: moderate length increase, CV3 < 1.3 x CV 2 (0); length increases considerably CV 3 at least 1.3 x CV 2 (1).';
{159 'Anterior cervical vertebrae, posterior edge of anterior condyle: anteriorly inclined (0); posteriorly inclined (1).';
{160 'Anterior cervical centra, pleurocoels: single (0); subdivided (1).';
{161 'Anterior cervical vertebrae, pleurocoel extending onto dorsal surface of parapophysis: present (0); absent (1).';
{162 'Anterior cervical vertebrae, longitudinal ridge on ventral surface: present (0); absent (1).';
{163 'Anterior cervical vertebrae, paired pneumatic fossae on ventral surface: absent (0); present (1).';
{164 'Anterior cervical vertebrae, prespinal lamina: absent (0); present (1).';
{165 'Anterior and mid-cervical centra, pleurocoel pierced by one or two large, rounded foramina around centrum midlength: absent (0); present (1).';
{166 'Anterior and mid-cervical vertebrae, spinoprezygapophyseal lamina, development at base of prezygapophyseal process: distinct (0); reduced to broad ridge or totally interrupted (1).';
{167 'Anterior and mid-cervical neural spines height: high (project well above the level of postzygapophyses) (0); low (terminates level with postzygapophyses) (1).';
{168 'Anterior and mid-cervical neural spines, dorsoventrally elongate coel on lateral surface: absent (0); present (1).';
{169 'Mid-cervical centra, anteroposterior length/height of posterior face: 2.5-3.2 (0); 3.3-4.4 (1); 4.5 + (2).';
{170 'Mid-cervical pre-epipophyses anterior extreme: about the same as prezygapophyseal facet (0); projects considerably anterior to articular facet, forming a distinct spur (1).';
{171 'Mid-cervical neural spine height: considerably shorter than height of neural arch, <0.45 (0); subequal to height of neural arch, 0.45-1.6 (1); considerably higher than neural arch, >1.6 (2).';
{172 'Mid-cervical neural spines, orientation: vertical (0); anteriorly inclined (1).';
{173 'Mid-cervical vertebrae, angle between postzygodiapophyseal and spinopostzygapophyseal laminae: acute (0); right angle (1).';
{174 'Mid- and posterior cervical centra, pleurocoel, subdivision: absent (0); present (1).';
{175 'Mid- and posterior cervical centra, pleurocoel, subdivisions, if present: one, resulting in anterior and posterior excavations (0); many, resulting in complex morphology (1).';
{176 'Mid- and posterior cervical vertebrae, pneumatization of lateral surface of centra: large, divided pleurocoel over approximately half of centrum (0); reduced, large fossa but sharp-bordered coel, if present, restricted to area above parapophysis (1).';
{177 'Mid- and posterior cervical vertebrae, pleurocoel extending onto dorsal surface of parapophysis: present (0); absent (1).';
{178 'Mid- and posterior cervical vertebrae, longitudinal ridge on ventral surface: present (0); absent (1).';
{179 'Mid- and posterior cervical vertebrae, ventral keel: single (0); bifid, connects posterolaterally to the ventrolateral edges of the centrum (1).';
{180 'Mid- and posterior cervical vertebrae, paired pneumatic fossae on ventral surface, separated by ventral midline keel: absent (0); present (1).';
{181 'Mid- and posterior cervical vertebrae, lateral edge posterior to parapophysis: continuous (0); marked by a deep groove extending anteroposteriorly along the edge (1).';
{182 'Mid- and posterior cervical centra, rugose tuberosity on anterodorsal corner of lateral side: absent (0); present (1).';
{183 'Mid- and posterior cervical centra with longitudinal flanges in the lateroventral edge on the posterior part of the centrum: absent (0); present (1).';
{184 'Mid- and posterior cervical prezygapophyses, articular surfaces: flat (0); strongly convex transversely (1).';
{185 'Mid- and posterior cervical vertebrae, pre-epipophysis: absent (0); present (1).';
{186 'Mid- and posterior cervical vertebrae, spinoprezygapophyseal lamina, anterior end: remains vertical, with the free edge facing dorsally (0); is strongly inclined laterally (sometimes roofing a lateral fossa in the prezygapophyseal process (1).';
{187 'Mid- and posterior cervical neural arches, lateral fossae on the prezygapophysis process: absent (0); present (1).';
{188 'Mid- and posterior cervical vertebrae, prezygapophyseal centrodiapophyseal fossa, subdivision: absent, single cavity (0); present (1).';
{189 'Mid- and posterior cervical vertebrae, prezygapophyseal centrodiapophyseal fossa, subdivision, if present: single accessory lamina, two subfossae (0); several accessory laminae, various smaller subfossae (1).';
{190 'Mid- and posterior cervical neural arches, centroprezygapophyseal lamina: single (0); dorsally bifurcated, with both divisions connected to prezygapophysis (1).';
{191 'Mid- and posterior cervical transverse processes: posterior centrodiapophyseal lamina (pcdl) and postzygodiapophyseal laminae (podl) meet at base of transverse process (0); pcdl and podl do not meet anteriorly, postzygapophyseal centrodiapophyseal fossa extends onto posterior face of transverse process (1).';
{192 'Mid- and posterior cervical vertebrae, accessory horizontal lamina in center of spinodiapophyseal fossa, not connected with any surrounding laminae: absent (0); present (1).';
{193 'Mid- and posterior cervical vertebrae, posterior centrodiapophyseal lamina: is single (0); bifurcates towards its anterior end (1).';
{194 'Mid- and posterior cervical vertebrae, centropostzygapophyseal lamina (CPOL): single (0); divided, with the medial part contacting the interpostzygapophyseal lamina (1).';
{195 'Mid- and posterior cervical neural arches, interpostzygapophyseal lamina projects beyond the posterior margin of the neural arch (including the centropostzygapophyseal lamina), forming a prominent subrectangular projection in lateral view: absent (0); present (1).';
{196 'Mid- and posterior cervical vertebrae, postzygapophyseal centrodiapophyseal fossa and spinopostzygapophyseal fossa: entirely separated (0); connected by a large foramen (1).';
{197 'Posterior cervical vertebrae, Elongation Index (cervical centrum length, excluding condyle, divided by posterior centrum height): less than 2.0 (0); 2.0 - 2.6 (1); higher than 2.6 (2).';
{198 'Posterior cervical vertebrae, ventral keel: anteriorly placed (0); restricted to posterior portion of centrum (1).';
{199 'Posterior cervical prezygapophyses: terminate with or in front of articular ball of centrum (0); terminate well behind articular ball (1).';
{200 'Posterior cervical vertebrae, prezygapophysis articular facet posterior margin: confluent with prezygapophyseal process (0); bordered posteriorly by conspicuous transverse sulcus (1).';
{201 'Posterior cervical vertebrae, spinoprezygapophyseal lamina: continuous (0); developing an anterior projection (just beneath but independent from the spine summit) (1).';
{202 'Posterior cervical vertebrae, accessory lateral lamina connecting postzygodiapophyseal and spinoprezygapophyseal laminae: absent (0); present (1).';
{203 'Posterior cervical vertebrae, accessory, subvertical lamina in the postzygapophyseal centrodiapophyseal fossa, with free edge facing laterally: absent (0); present (1).';
{204 'Posterior cervical vertebrae, accessory, subvertical lamina in the postzygapophyseal centrodiapophyseal fossa, with free edge facing posteriorly: absent (0); present (1).';
{205 'Posterior cervical postzygapophyses: terminate at or beyond posterior edge of centrum (0); terminate in front of posterior edge (1).';
{206 'Posterior cervical neural arch, interpostzygapophyseal lamina (tpol): connects directly with roof of neural canal (0); vertical lamina connects tpol with neural canal roof (1).';
{207 'Posterior cervical neural arches, epipophyses: transversely compressed (0); dorsoventrally compressed (1).';
{208 'Posterior cervical neural arches, accessory spinal lamina: absent (0); present, running vertically just posterior to spinoprezygapophyseal lamina (1).';
{209 'Posterior cervical neural spines, dorsoventrally elongate coel on lateral surface: absent (0); present (1).';
{210 'Posterior cervical neural spines, horizontal, rugose ridge right below spine summit on lateral surface: absent (0); present, serves as distinct dorsal edge of the spinodiapophyseal fossa (1).';
{211 'Posterior bifid, cervical neural spines, medial surface: marked by distinct, dorsoventral ridge from base to spine summit (0); smooth (1).';
{212 'Posterior cervical neural and/or anterior-most dorsal neural spines: vertical (0); anteriorly inclined (1).';
{213 'Posterior cervical and anterior dorsal vertebrae, roughened lateral aspect of prezygodiapophyseal lamina: absent (0); present (1).';
{214 Posterior_cervical_and_anterior_dorsal_vertebrae,_prespinal_lamina:_absent_(0),_present_(1).;
{215 'Posterior cervical and anterior dorsal bifid neural spines, median tubercle: absent (0); present (1).';
{216 'Posterior cervical and anterior dorsal bifid neural spines, orientation: diverging (0); parallel to converging (1).';
{217 'Posterior cervical and anterior dorsal bifid neural spines, divergence: wide (0); narrow, distance between spine summits subequal to neural canal width (1).';
{218 'Posterior cervical, and anterior and mid-dorsal vertebrae, anterior projection of diapophysis laterally adjacent to prezygapophyseal facet: absent (0); present (1).';
{219 'Cervical ribs, length: long, reaching posterior to posterior end of centrum (0); short, not reaching posterior end of centrum (1).';
{220 'Cervical ribs, length: overlapping several centra posterior (0); overlapping no more than the next cervical vertebra in sequence (1).';
{221 'Cervical ribs, position relative to centrum: not projecting far beneath centrum (0); projecting well beneath centrum, such that length of posterior process is subequal in length to fused diapophysis/tuberculum (1).';
{222 'Cervical ribs, posteriorly projecting spur on dorsolateral edge of posterior shaft: absent (0); present (1).';
{223 'Anterior and mid-cervical ribs, tuberculum in lateral view: is directed nearly vertically (0); is directed upwards and backwards (1).';
{224 'Posterior cervical ribs, anterior process: present (0); absent (1).';
{225 'Posterior cervical ribs, anterior process: distinct, much longer anteroposteriorly than high dorsoventrally (0); reduced to a short bump-like process or absent (1).';
{226 'Posterior cervical ribs, anterior process: rounded in lateral view (0); has an acute pointed tip in lateral view (1). ';
{227 'Posterior cervical ribs, rounded sub-triangular process in lateral view, posteroventral to tuberculum: absent (0); present (1).';
{228 'Posterior cervical rib shafts: nearly straight and directed backward and a little upwards (0); initially directed in same direction but turn to run a little downwards toward distal tip (1).';
{229 'Number of dorsal vertebrae: 13 or more (0); 12 (1); 10 (2); 9 (3).';
{230 'Dorsal centrum length (excluding articular ''ball''), remains approximately the same along the sequence (0); shortens from anterior to posterior dorsal vertebrae (1).';
{231 'Dorsal vertebrae, opisthocoely (including a prominent anterior articular ''ball'') disappears: between DV2 and DV3 (0); between DV3 and DV4 or more posteriorly (1).';
{232 'Dorsal pneumatopores (pleurocoels): absent (0); present (1).';
{233 'Dorsal centra, internal pneumaticity: absent (0); present (1).';
{234 'Dorsal centra, internal pneumaticity, structure: simple, large cavities (0); complex, many small cavities (1).';
{235 Dorsal_neural_arches,_paired,_subdivided_pneumatic_chambers_dorsolateral_to_neural_canal:_absent_(0),_present_(1).;
{236 'Dorsal transverse processes, orientation: horizontal or only slightly inclined dorsally (0); more than 30? inclined dorsally from the horizontal (1).';
{237 'Dorsal vertebrae, single (not bifid) neural spines, spinoprezygapophyseal laminae: separate along entire length (0); joined distally, forming single prespinal lamina (1).';
{238 'Dorsal vertebrae, spinodiapophyseal webbing: laminae follow curvature of neural spine and diapophysis in anterior view (0); laminae ''festooned'' from spine, dorsal margin does not closely follow shape of neural spine and diapophysis (1).';
{239 'Dorsal vertebrae with single neural spines in anterior view, middle single fossa projected through midline of neural spine: present (0); absent (1).';
{240 'Dorsal (single) neural spines, postspinal lamina, dorsal end: flat to convex transversely (0); concave transversely (1).';
{241 'Dorsal vertebrae, transition from bifid to single neural spines: gradual (0); abrupt (1).';
{242 'Dorsal neural arches, hyposphene-hypantrum articulations: present (0); absent (1).';
{243 'Dorsal vertebrae, hyposphene first appears: on D3 (0); on D4 or more posteriorly (1).';
{244 'Dorsal vertebrae, single vertical lamina supporting the hyposphene from below: absent (0); present (1).';
{245 'Dorsal vertebrae 1 and 2, centrum length: DV 1 > DV 2 (0); DV 2 > DV 1 (1).';
{246 'First dorsal vertebrae, pleurocoel location: occupy the anterior and middle part of the centrum (0); occupy the posterior part of the centrum (1).';
{247 'Anterior dorsal vertebrae, pleurocoels in first few centra: become larger along the series (0); become smaller (1).';
{248 'Anterior dorsal vertebrae, ventral keel: absent (0); present (1).';
{249 'Anterior dorsal transverse process position: high, considerably above dorsal edge of posterior cotyle (0); low, ventral edge about level to dorsal edge of posterior cotyle (1).';
{250 'Anterior, bifid dorsal vertebrae, base of notch between metapophyses: wide and rounded (0); narrow, V-shaped (1).';
{251 'Anterior dorsal, bifid neural spines, medial surface: gently rounded transversely (0); subtriangular (1).';
{252 'Dorsal vertebra 3, parapophysis: lies at the top of the centrum (0); lies mid-way between the top of the centrum and the level of the prezygapophyses (1).';
{253 'Anterior and mid-dorsal centra, pleurocoels: situated entirely on centrum (0); invade neural arch pedicels (1).';
{254 'Anterior and mid-dorsal neural arch, hyposphene shape: rhomboid (0); laminar (1).';
{255 'Mid-dorsal neural arches, height above postzygapophyses (neural spine) to height below (pedicel): 2.1 or greater (0); < 2.1 (1).';
{256 'Mid-dorsal neural spines, form: single, bifid form (if present) does not extend past second or third dorsal (0); bifid, inclusive of at least fifth dorsal vertebrae (1).';
{257 'Mid-dorsal neural spines, oblique accessory lamina connecting postspinal lamina with spinopostzygapophyseal lamina: absent (0); present (1).';
{258 'Mid- and posterior dorsal vertebrae, lateral pleurocoels present in centra: absent (0); present (1).';
{259 'Mid- and posterior dorsal vertebrae, vertically oriented rod-like struts divide the lateral pneumatic foramina: absent (0); present (1).';
{260 'Mid- and posterior dorsal vertebrae, height of neural arch below postzygapophyses (pedicel)/posterior cotyle height: <0.8 (0); 0.8 or greater (1).';
{261 'Mid- and posterior dorsal neural arches, prezygoparapophyseal lamina: present (0); absent (1).';
{262 'Mid- and posterior dorsal parapophyses, location: above centrum, posterior to anterior edge of centrum (0); straight above anterior edge of centrum, or anteriorly displaced (1).';
{263 'Mid- and posterior dorsal neural arches, anterior centroparapophyseal lamina: absent (0); present (1).';
{264 'Mid- and posterior dorsal neural arches, posterior centroparapophyseal lamina: absent (0); present (1).';
{265 'Mid- and posterior dorsal neural arches, posterior centroparapophyseal lamina, if present: single (0); double (1)';
{266 'Mid- and posterior dorsal vertebrae, accessory laminae in region between posterior centrodiapophyseal lamina and posterior centroparapophyseal lamina: absent (0); present (1).';
{267 'Mid- and posterior dorsal vertebrae, accessory lamina linking hyposphene with base of posterior centrodiapophyseal lamina: absent (0); present (1).';
{268 'Mid- and posterior dorsal neural arches, centropostzygapophyseal lamina: single (0); divided, lateral branch connecting to posterior centrodiapophyseal lamina (1).';
{269 'Mid- and posterior dorsal neural arches, infradiapophyseal pneumatopore between anterior and posterior centrodiapophyseal laminae: absent (0); present (1).';
{270 'Mid- and posterior dorsal transverse processes, length: short (0); long (projecting > 1.3 times posterior cotyle width) (1).';
{271 'Mid- and posterior dorsal transverse processes, dorsal edge: straight, or curving downwards at distal end (0); developing a distinct dorsal bump or spur (1).';
{272 'Mid- and posterior dorsal neural spines, anteroposterior width: approximately constant along height of spine, with subparallel anterior and posterior margins (0); narrows dorsally to form triangular shape in lateral view, with base being approximately twice the width of dorsal tip (1).';
{273 'Mid- and posterior dorsal neural spines, accessory, anterodorsally oriented lamina arising from the SPDL: absent (0); present (1).';
{274 'Mid- and posterior dorsal neural spines, breadth at summit: much narrower (0); equal to or broader (1) transversely than anteroposteriorly.';
{275 'Mid- and posterior dorsal neural spines, triangular aliform processes: absent (0); present (1).';
{276 'Mid- and posterior dorsal neural spines, triangular aliform processes, lateral extension: do not project as far laterally as postzygapophyses (0); project at least as far laterally as postzygapophyses (1).';
{277 'Posterior dorsal centra, total length/height of posterior articular surface: 1.0 or greater (0); short, < 1.0 (1).';
{278 'Posterior dorsal centra, posterior articular surface width to height: 1.0 or less (0); >1.0 (1).';
{279 'Posterior dorsal centra, articular face shape: amphicoelous (0); slightly opisthocoelous (1); strongly opisthocoelous (2).';
{280 'Posterior dorsal vertebrae, pleurocoel shape: oval to circular (0); subtriangular with apex dorsally (1).';
{281 'Posterior dorsal neural arches, height above postzygapophyses (neural spine) to height below (pedicel): < 3.1 (0); 3.1 or greater (1).';
{282 'Posterior dorsal neural arches, parapophyseal centrodiapophyseal fossa: ventrally open, relatively shallow (0); deep, triangular (1).';
{283 'Posterior dorsal vertebrae, spinoprezygapophyseal lamina: absent or greatly reduced (0); present (1).';
{284 'Posterior dorsal postzygapophyses: almost horizontal, such that the two articular facets include a wide angle (0); articular facets oblique, including an almost 90? angle (1).';
{285 'Posterior dorsal vertebrae, hyposphene-hypantrum system: well developed, rhomboid shape up to last element (0); weakly developed, mainly as a laminar articulation (1).';
{286 'Posterior dorsal neural arches, spinopostzygapophyseal laminae: single (0); divided near postzygapophyses (1).';
{287 'Posterior dorsal vertebrae, medial spinopostzygapophyseal lamina: absent (0); present and forms part of median posterior lamina (1).';
{288 'Posterior dorsal vertebrae, base of neural spines just above transverse processes: longer than wide (0); subequal in width and length (1).';
{289 'Posterior dorsal neural spines, orientation at its base: vertical (0); anteriorly inclined (1).';
{290 'Posterior dorsal neural spines, midline cleft along the dorsal surface: absent (0); present (1).';
{291 'Posterior dorsal and/or sacral neural spines (not including arch), height: less than 2 times centrum length (0); 2 to 3 times centrum length (1); more than 3 times centrum length (2).';
{292 'Dorsal ribs, rib head: area between capitulum and tuberculum flat (0); oblique ridge present that connects medial and lateral edge at the base of the rib head (1).';
{293 'Dorsal ribs, proximal pneumatopores: absent (0); present (1).';
{294 'Mid-dorsal ribs, orientation of tuberculum: spreading outside from rib shaft (0); following straight direction of rib shaft (1); following medial bend of rib shaft (2).';
{295 'Sacral vertebrae, number: 4 (0); 5 (1); 6 (2).';
{296 'Sacral vertebral centra, pleurocoels: absent (0); present (1).';
{297 'Sacral rib III, ventral surface: smooth (0); with oblique ridge (1).';
{298 'Sacral neural spines, lateral side, towards summit: flat, with only spinodiapophyseal lamina (spdl) well-developed (0); with distinct horizontal accessory laminae that connect spdl to pre- and/or postspinal lamina (1).';
{299 'Sacral neural spines, lateral view, spinodiapophyseal lamina: reduced to absent, does not connect summit and diapophysis (0); present and distinct, connects spine summit with diapophysis (1).';
{300 'Sacral neural spines, lateral view, spinodiapophyseal laminae (spdl): remain vertical and thus parallel to each other (0); spdl of neighboring spines converge (1).';
{301 'Caudal neural spines, elliptical depression between lateral spinal lamina and postspinal lamina on dorsolateral surface: absent (0); present (1).';
{302 'Caudal neural spines with triangular lateral processes: absent (0); present (1).';
{303 'Posterior dorsal, sacral and anterior caudal neural spines, shape in anterior/posterior view: rectangular through most of length (0); ''petal'' shaped, expanding transversely through 75% of its length and then tapering (1).';
{304 'First caudal centrum, articular face shape: procoelous (0); flat (1); opisthocoelous (2).';
{305 'Anterior-most caudal centra, transverse cross-section: sub-circular with rounded ventral margin (0); ''heart''-shaped with an acute ventral ridge (1).';
{306 'Anterior-most caudal centra, pneumatic fossae: reduced to absent (0); large pleurocoels (1).';
{307 'Anterior-most caudal vertebrae, additional pneumatic fossa on posterodorsal corner of centrum: absent (0); present (1).';
{308 'Anterior-most caudal transverse processes, shape: triangular, tapering distally (0); wing-like (1).';
{309 'Anterior-most caudal vertebrae, transition from ''fan''-shaped to '' normal'' caudal ribs: between Cd 1 and 2 (0); Cd4 and Cd5 (1); Cd5 and Cd6 (2); Cd6 and Cd7 (3); Cd7 and Cd8 or more posteriorly (4).';
{310 'Anterior-most caudal neural arches, accessory lamina connecting pre- and postzygapophyses: absent (0); present (1).';
{311 'Anterior-most caudal neural spine (not including arch), height: less than 1.5 times centrum height (0); 1.5 times centrum height or more (1).';
{312 'Anterior-most caudal neural spines, lateral spinal lamina: has the same anteroposterior width ventrally and dorsally (0); expands anteroposteriorly towards its distal end, and becomes rugose (1).';
{313 'Anterior caudal centra (excluding the first), articular surface shape: amphiplatyan or amphicoelous (0); procoelous/distoplatyan (1); slightly procoelous (2); procoelous (3).';
{314 'Anterior caudal centra, ventral surface: without irregularly placed foramina (0); irregular foramina present on some anterior caudal vertebrae (1).';
{315 'Anterior caudal centra, pneumatopores (pleurocoels): absent (0); present (1).';
{316 'Anterior caudal centra, pneumatopores: restricted to foramina (0); large coels present (1).';
{317 'Anterior caudal centra, pneumatopores: disappear by caudal 15 (0); present until caudal 16 or more (1).';
{318 'Anterior caudal centra, length: subequal amongst first 20 (0); more or less doubling over first 20 (1).';
{319 'Anterior caudal vertebrae, concavo-convex zygapophyseal articulation: absent (0); present (1).';
{320 'Anterior caudal prezygapophyses, pre-epipophysis laterally below articular facet: absent (0); present (1).';
{321 'Anterior caudal vertebrae, transverse processes: ventral surface directed laterally or slightly ventrally (0); directed dorsally (1).';
{322 'Anterior caudal transverse processes, anterior diapophyseal laminae (acdl, prdl): reduced or absent (0); present, well defined (1).';
{323 'Anterior caudal transverse processes, anterior centrodiapophyseal lamina, shape: single (0); divided (1).';
{324 'Anterior caudal transverse processes, posterior diapophyseal laminae (pcdl, podl): reduced or absent (0); present, well defined (1). ';
{325 'Anterior caudal transverse processes, anteroposteriorly expanded lateral extremities: absent (0); present (1).';
{326 'Anterior caudal neural spines, maximum mediolateral width to anteroposterior length ratio: < 1.0 (0); 1.0 or greater (1).';
{327 'Anterior caudal neural spines, spinoprezygapophyseal lamina: absent, or present as small short ridges that rapidly fade out into the anterolateral margin of the spine (0); present, extending onto lateral aspect of neural spine (1).';
{328 'Anterior caudal neural spines, spinopre- and spinopostzygapophyseal laminae contact: absent (0); present (1).';
{329 'Anterior caudal neural arches, prespinal lamina: absent (0); present (1).';
{330 'Anterior caudal neural spines, thickened anterior rim of prespinal lamina: absent (0); present (1).';
{331 'Anterior caudal neural spines, prespinal lamina or rugosity: terminate at or beneath dorsal margin of neural spine (0); project dorsally above neural spine (1).';
{332 'Anterior caudal neural arches, postspinal lamina: absent (0); present (1).';
{333 'Anterior caudal neural spines, postspinal lamina or rugosity: terminate at or beneath dorsal margin of neural spine (0); project dorsally above neural spine (1).';
{334 'Anterior caudal neural arches; hyposphenal ridge on posterior face of neural arch; present (0); absent (1).';
{335 'Anterior caudal neural spines, shape: single (0); slightly bifurcate anteriorly (1).';
{336 'Anterior caudal neural spines, maximum mediolateral width to minimum mediolateral width ratio: < 2.0 (0); 2.0 or greater (1).';
{337 'Anterior caudal neural spines, lateral expansion at distal end: gradual, expanding through the last third of the neural spine (0); abrupt, restricted to distal fourth of neural spine (1).';
{338 'Anterior and mid-caudal vertebrae, ventrolateral ridges: absent (0); present (1).';
{339 'Anterior and mid-caudal centra, ventral longitudinal hollow: absent (0); present (1).';
{340 'Anterior- and mid-caudal vertebrae, ventral hollow depth: shallow, 10mm or less (0); deep, >10mm (1).';
{341 'Mid-caudal vertebrae, ratio of centrum length to posterior height: < 1,7 (0); 1,7 or greater (1).';
{342 'Mid-caudal vertebrae, lateral surface of centra: without longitudinal ridge at midheight (0); longitudinal ridge present, centra hexagonal in anterior/posterior view (1).';
{343 'Mid-caudal centra, articular surface shape: cylindrical (0); quadrangular (1); trapezoidal (2); with flat ventral margin but rounded lateral edges (3).';
{344 'Mid-caudal centra ventral surface in lateral view: gently curved (0); greater portion straight, with expansions on both ends to form the chevron facets restricted to about last fourth of centrum length (1).';
{345 'Mid-caudal posterior articular surface: concave (0); flat (1); convex (2).';
{346 'Mid-caudal neural arches: over the midpoint of the centrum with approximately subequal amounts of the centrum exposed at either end (0); on the anterior half of the centrum (1).';
{347 'Mid-caudal prezygapophyses: free (0); posteriorly interconnected by a transverse ridge, creating a triangular fossa together with the spinoprezygapophyseal laminae (1).';
{348 'Mid-caudal prezygapophyses position: terminate at or behind anterior edge of centrum (0); project considerably beyond anterior edge of centrum (1).';
{349 'Mid-caudal neural spines, orientation: directed posteriorly (0); vertical (1).';
{350 'Mid-caudal neural arch, anterior extreme of spine summit: smooth (0); developing a short anterior or anterodorsal projection, such that anterior edge of spine becomes slightly concave (1).';
{351 'Mid- and posterior caudal vertebral centra, articular surfaces: subequal in width and height or higher than wide (0); considerably wider than high (1).';
{352 'Mid- and posterior caudal neural spines: spine summit overhangs postzygapophyses considerably posteriorly (0); posterior end of spine summit more or less straight above postzygapophyses (1).';
{353 'Mid- and posterior caudal spines: elongate and strongly caudally directed, extending over more than 50% of length of succeeding vertebral centrum (0); short, not extending far beyond caudal articular facet of centrum (1).';
{354 'Posterior caudal prezygapophyses position: terminate at or behind anterior edge of centrum (0); project beyond anterior edge of centrum (1). ';
{355 'Distal-most caudal centra, articular face shape: platycoelous (0); biconvex (1).';
{356 'Distal-most caudal centra, length-to-height ratio: < 4.0 (0); 4.0-6.5 (1); > 6.5 (2).';
{357 'Distal-most biconvex caudal centra, number: ten or fewer (0); more than 30 (1).';
{358 'Caudal ribs, last occurs on: Cd 12 or more anteriorly (0); Cd 13 (1); Cd 14 (2); Cd 15-17 (3); Cd 18 or more posteriorly (4).';
{359 'Anterior, ''fan''-shaped caudal ribs, foramen: absent (0); present (1).';
{360 'Chevrons, ''crus'' bridging haemal canal: absent in some (0); present in all (1).';
{361 'Chevrons, ''crus'' bridging haemal canal: present in some (0); absent in all (1). ';
{362 'Chevrons with anterior and posterior projections: present (0); absent (1).';
{363 'Anterior chevrons, longitudinal median ridge on anterior surface: absent (0); present (1).';
{364 'Anterior chevrons, posterior edge of distal blade in lateral view: continuous (0); posteriorly expanded in a step-like fashion (1).';
{365 'Anterior mid-chevrons, lateral surface: smooth (0); marked by a horizontal ridge right below articulation surfaces (1).';
{366 'Middle chevrons, distinct fossae on medial surfaces of proximal branches: absent (0); present (1).';
{367 'Forked chevrons, anteroposterior length: short, about 50% of relative vertebral centrum length (0); elongate, approaching corresponding vertebral centrum length (1).';
{368 'Scapular length/minimum blade breadth: > 5.5 (0); 5.5 or less (1).';
{369 'Scapular acromion length/scapular length: > 0.54 (0); 0.46-0.54 (1); < 0.46 (2).';
{370 'Scapula, orientation of blade, angle with coracoid articulation: > 80? (0); 80? or less (1).';
{371 'Scapula, angle between acromial ridge and distal blade: < 70? (0); 70?-81? (1); > 81? (2).';
{372 'Scapular acromion process, dorsal part of posterior margin: convex or straight (0); U-shaped concavity (1).';
{373 'Scapular, acromion process position: lies near glenoid level (0); lies nearly at midpoint of scapular body (1).';
{374 'Scapula, area posterior to acromial ridge and distal blade: is excavated (0); is flat or slightly convex (1).';
{375 'Scapular glenoid, orientation: relatively flat or laterally facing (0); strongly beveled medially (1).';
{376 'Scapular blade, acromial edge, shape in lateral view: straight (0); concave (1).';
{377 'Scapular blade, acromial edge, distinct dorsal process close to distal end: absent (0); present (1).';
{378 'Scapular blade, ventral edge, shape in lateral view: is straight (0); curves ventrally towards its distal end (1).';
{379 'Scapula: without semi-ovate, flat muscle scar just distal to glenoid on scapular shaft (0); scar present (1).';
{380 'Scapular blade, subtriangular projection on anterior portion of ventral edge: absent (0); present (1).';
{381 'Scapular blade, expansion of distal end: wide (at least 2 times narrowest width of shaft in lateral view) (0); narrow (< 2 times narrowest width of shaft) (1).';
{382 'Scapular blade, distal end, shape: with distinct dorsal and ventral corners (0); widely rounded (1).';
{383 'Coracoid, anteroventral margin shape: rounded (0); rectangular (1).';
{384 'Coracoid, infraglenoid deep groove: reduced to absent (0); present and distinct (1).';
{385 'Sternal plates, shape: subcircular or oval (0); subtriangular with widened posterior border (1); elliptical to crescentic, with concave lateral margin (2).';
{386 'Sternal plate, ridge on the ventral surface: absent (0); broad and shallow, or elongate and prominent (1).';
{387 'Sternal plate, anterior end: expanded dorsoventrally (0); flat, not expanded (1).';
{388 'Sternal plate, posterior border: convex (0); straight (1).';
{389 'Forelimb: hindlimb length ratio: 0.76 or greater (0); less than 0.76 (1).';
{390 'Humerus-to-femur ratio: < 0.7 (0); 0.7-0.76 (1); 0.77-0.89 (2); = or > 0.90 (3).';
{391 'Humerus, RI (sensu Wilson and Upchurch, 2003): Gracile (less than 0,27) (0); medium (0,28-0,32) (1); Robust (more than 0,33) (2).';
{392 'Humerus, shaft twist: minor to absent (0); high, distal articular surface twisted by at least 40? compared to proximal articular surface (1).';
{393 'Humerus, midshaft cross-section, shape: circular, transverse diameter: anteroposterior diameter ratio is 1.5 or lower (usually close to 1.3) (0); elliptical, transverse diameter: anteroposterior diameter ratio is greater than 1.5 (usually close to 1.8) (1).';
{394 'Humerus, pronounced proximolateral corner: absent (0); present (1).';
{395 'Humerus, proximal expansion: more or less symmetrical (0); asymmetrical, proximomedial corner much more pronounced than proximolateral one (1).';
{396 'Humerus, proximal end expanded laterally in anterior/proximal view: expanded, lateral margin concave in anterior/posterior view (0); not expanded (1).';
{397 'Humerus, shallow, but distinct rugose tubercle at the center of the concave proximal portion of the anterior surface: absent (0); present (1).';
{398 'Ulna to humerus length: < 0.65 (0); 0.66-0.76 (1); > 0.76 (2).';
{399 'Ulna, proximal condylar processes: subequal in length (0); anterior arm longer (1).';
{400 'Ulna, proximal articular surface, angle between anterior and lateral branch: 90? (0); acute (1).';
{401 'Ulna, distal transverse expansion: slight, < 1.3 times min sw (0); wide, 1,3 times min sw or greater (1).';
{402 'Radius, maximum diameter of the proximal end divided by greatest length: < 0.3 (0); 0.3 or greater (1).';
{403 'Radius, distal articular surface for ulna: reduced and relatively smooth (0); well developed with one or two distinct longitudinal ridges (1).';
{404 'Radius, distal condyle orientation in anterior view: perpendicular or beveled less than 15? to long axis of shaft (0); beveled at least 15? to long axis of shaft (1).';
{405 'Radius, distal breadth: <1.8 times larger than midshaft breadth (0); at least 1.8 times midshaft breadth (1).';
{406 'Carpus, number of carpal bones: 3 or more (0); 2 (1); 1 or less (2).';
{407 'Carpals: block-like (0); proximodistally compressed discs (1).';
{408 'Metacarpus, shape: spreading (0); bound, with subparallel shafts and articular surfaces that extend half their length (1).';
{409 'Metacarpals, shape of proximal surface in articulation: gently curving, forming a 90? arc (0); U-shaped, subtending a 270? arc (1).';
{410 'Metacarpus, ratio of longest metacarpal to radius: < 0.40 (0); 0.40 or greater (1).';
{411 'Metacarpal I, length: shorter than IV (0); longer than IV (1).';
{412 'Metacarpal I, proximal end dorsoventral height to mediolateral width ratio: < 1.8 (0); 1.8 or greater (1).';
{413 'Metacarpal III, robustness (length/distal transverse width): robust, <2.9 (0); intermediate, 2.9-3.5 (1); slender, > 3.5 (2).';
{414 'Metacarpal V, proximal articular surface: subequal to smaller than (0); or significantly larger than proximal articular surface of mc III and IV (1).';
{415 'Manual phalanx I-1, flange-like sheet of bone projecting from the proximoventral margin: absent (0); present (1).';
{416 'Ilium, ratio of blade height above pubic peduncle to anteroposterior length: <0.40 (0); 0.40 or more (1).';
{417 'Iliac preacetabular process, shape: sharply pointed (0); blunt to semicircular anterior margin (1).';
{418 'Ilium, preacetabular process, orientation of anterior tip in dorsal view: pointing anterolaterally (0); pointing laterally (1).';
{419 'Ilium, angle between the ventral edge of anterior iliac lobe and the anterior surface of the pubis process: is ~90? (0); is acute (1).';
{420 'Ilium, dorsal margin shape: flat to slightly convex (0); semicircular (1).';
{421 'Ilium, highest point on dorsal margin: lies posterior to base of pubic process (0); lies anterior to base of pubic process (1).';
{422 'Ilium, pubic peduncle (measured at the articular surface), anteroposterior to mediolateral width ratio: > 0.80 (0); 0.80 or less (1).';
{423 'Ilium, triangular fossa laterally at base of pubic peduncle: absent (0); present (1).';
{424 'Ilium, distinct tubercle in the postacetabular region: absent (0); present (1).';
{425 'Pubis, ambiens process development: small, confluent not differentiated from the anterior border of the pubis (0); evident, but not especially developed (1); prominent, hook-like (2).';
{426 'Pubis, length of puboischial contact: less than 0.41 total length of pubis (0); 0.41 or more of total length of pubis (1).';
{427 'Pubis, participation in acetabulum: subequal to larger, compared to ischium (0); significantly smaller (1).';
{428 'Ischium, acetabular articular surface: maintains approximately the same transverse width throughout its length (0); is transversely narrower in its central portion and strongly expanded as it approaches the iliac and pubic articulations (1).';
{429 'Ischium, acetabular margin, in lateral view: flat or mildly concave (0); strongly concave, pubic articular surface forms an anterodorsal projection (1).';
{430 'Ischium, iliac peduncle: iliac peduncle straight or widening in smooth curve distally (0); narrow, with distinct ''neck'' (1).';
{431 'Ischia pubic articulation/anteroposterior length of pubic pedicel: < 1.5 (0); 1.5 or greater (1).';
{432 'Ischium, elongate muscle scar on proximal end: absent (0); present (1).';
{433 'Ischium, lateral fossa at base of shaft: absent (0); present (1).';
{434 'Ischial distal shaft, shape: blade-like, medial and lateral depths subequal (0); triangular, depth of ischial shaft increases medially (1).';
{435 'Ischial distal shafts, cross-sectional shape: V-shaped, forming an angle of nearly 50? with each other (0); flat, nearly coplanar (1).';
{436 'Ischial shaft, transverse distal expansion: absent (0); present (1).';
{437 'Ischium, posterodorsal expansion of distal end: absent (0); present (1).';
{438 'Femur, robustness index (sensu Wilson & Upchurch 2003): gracile, <0.22 (0); intermediate, 0.22-0.25 (1); robust, > 0.25 (2).';
{439 'Femur, lateral bulge (marked by the lateral expansion and a dorsomedial orientation of the laterodorsal margin of the femur, which starts below the femur head ventral margin): absent (0); present (1).';
{440 'Femoral shaft, lateral margin shape: straight (0); proximal one-third deflected medially (1).';
{441 'Femur, cross-sectional shape: subequal to anteroposterior diameter  (0); 125-150% anteroposterior diameter (1); at least 185% anteroposterior diameter (2).';
{442 'Femoral head, position of highest point in anterior view: above point of maximum curvature of ventral edge of femoral head (0); laterally shifted, above main portion of shaft (1).';
{443 'Femur, ventral surface of head: confluent with shaft (0); stepped (1).';
{444 'Femur, greatest anteroposterior thickness of shaft: less than or approximately equal to half anteroposterior depth of distal articular condyles (0); much greater than half anteroposterior depth of distal articular condyles (1).';
{445 'Femur, large nutrient foramen opening midshaft anteriorly on femur: absent (0); present (1).';
{446 'Femur, pronounced ridge on posterior surface between greater trochanter and head: absent (0); present (1).';
{447 'Femur, fourth trochanter: not visible in anterior view (0); prominent, visible in anterior view (1).';
{448 'Femoral fourth trochanter, present as low rounded ridge (0); greatly reduced so that it is virtually absent (1).';
{449 'Femur, fourth trochanter, position: distally displaced (0); on proximal half of shaft (1).';
{450 'Femur, shape of distal condyles: articular surface restricted to distal portion of femur (0); expanded onto anterior portion of femoral shaft (1).';
{451 'Tibia to femur length: < 0.68 (0); 0.68 or greater (1).';
{452 'Tibia, proximal articulation surface, shape: subcircular to transversely compressed (0); anteroposteriorly compressed (1).';
{453 'Tibia, proximal articular surface, shape: subrectangular (0); subtriangular (1).';
{454 'Tibia, short transverse ridge on anteromedial surface of distal end: absent (0); present (1).';
{455 'Tibia, cnemial crest in anterior view: widely rounded (0); subtriangular (1).';
{456 'Tibia, posterior surface of cnemial crest: smooth (0); bears a distinct fibular trochanter (1).';
{457 'Tibia, lateral edge of proximal end forms a pinched out projection, posterior to cnemial crest (the ''second cnemial crest'' of Bonaparte et al., 2000): present (0); absent (1).';
{458 'Fibula, proximal end with anteromedially directed crest extending into a notch behind the cnemial crest of the tibia: absent (0); present (1).';
{459 'Fibula, insertion of the M. iliofibularis: located approximately at mid-shaft (0); proximal, located above midshaft (1).';
{460 'Astragalus, morphology in anterior view: rectangular (0); wedge-shaped, narrowing medially (1).';
{461 'Astragalus, anteroposterior dimension as seen in dorsal view: widens medially or does not change in width (0); narrows medially (1).';
{462 'Astragalus, proximodistal length/transverse breadth: < 0,55 (0); 0,55 or greater (1).';
{463 'Astragalus, mediolateral width to maximum anteroposterior length ratio: 1.6 or greater (0); < 1.6 (1).';
{464 'Astragalus, ascending process length: limited to anterior two-thirds of astragalus anteroposterior width (0); extends beyond two-thirds of astragalus anteroposterior width (normally to posterior margin of astragalus) (1).';
{465 'Astragalus, fibular facet: faces laterally (0); faces posterolaterally, anterior margin visible in posterior view (1).';
{466 'Astragalus, laterally directed ventral shelf underlies distal end of fibula: present (0); absent (1).';
{467 'Astragalus, dorsomedial corner in posterior view: short and blunt (0); elongate and narrow (1).';
{468 'Calcaneum: proximodistally compressed (0); globular (1).';
{469 'Metatarsals, metatarsal I to metatarsal V proximodistal length ratio: 1.0 or greater (0); < 1.0 (1).';
{470 'Metatarsal I, dorsal/anterior surface: without foramina (0); several foramina present (1).';
{471 'Metatarsal I proximal articular surface, transverse axis orientation: angled ventromedially approximately 15? to (0); perpendicular to axis of shaft (1).';
{472 'Metatarsal I, robustness (proximal transverse width/greatest length): relatively gracile, < 0.8 (0); robust, 0.8 or more (1).';
{473 'Metatarsal I distal articular surface, transverse axis orientation: angled dorsomedially to (0); perpendicular to axis of shaft (1).';
{474 'Metatarsal I distal condyle, posterolateral projection: absent (0); present (1).';
{475 'Metatarsal I, distolateral projection, if present: small and blunt, not projecting considerably lateral to dorsal edge of distal articular surface (0); prominent and pointed, reaching significantly more laterally than dorsal edge of distal articular surface (1).';
{476 'Metatarsals I-III, rugosities on dorsolateral margins near distal ends: absent (0); present (1).';
{477 'Metatarsal II, robustness (mean transverse breadth proximal and distal/maximum length): slender, <0.53 (0); intermediate, 0.53-0.65 (1); robust, >0.65 (2).';
{478 'Metatarsal II, lateral margin in proximal view: concave (0); straight (1).';
{479 'Metatarsal II, rugosity on dorsolateral margin near distal end (if present): shallow (0); well-developed, extending to center of shaft (1).';
{480 'Metatarsal II distal condyle, posterolateral projection: absent (0); present (1).';
{481 'Metatarsal IV, proximal articular surface, outline: L- to V-shaped, with distinctly concave posterolateral edge (0); subtriangular (1).';
{482 'Metatarsal V, proximal articular surface, shape: triangular (0); rhomboid (1).';
{483 'Metatarsal V proximal end to distal end maximum mediolateral width ratio: 1.6 or greater (0); < 1.6 (1).';
{484 'Pes, phalanx I-1: proximal and ventral surfaces meet at approximately 90? (0); proximoventral corner drawn out into thin plate underlying metatarsal I (1).';
{485 'Pes, phalanx I-1, distal articular surface shape: wide, maximum transverse width > 1.1 times anteroposterior height (0); narrow, maximum transverse width 1.1 times anteroposterior height or less (1).';
{486 'Pes, phalanx II-2: well developed and subrectangular in dorsal view (0); reduced, with an irregular D-shaped outline and proximal and distal articular surfaces that meet virtually along dorsal and plantar margins (1).';
{487 'Pes, phalanges III-1 and IV-1: equal to longer than wide (0); wider than long (1).';
{488 'Pedal unguals, groove on lateral surface: follows curvature of claw (0); straight horizontally (1).';
;


proc /;
comments 273
{0 6 Chatterjee & Zheng 2002, fig. 5;
{0 113 58% (Whitlock 2011b);
{0 376 Zhang 1988, fig. 43;
{0 377 Zhang 1988, fig. 43;
{0 381 2.0;
{0 382 Zhang 1988, fig. 43;
{0 390 0.56;
{0 405 1.65;
{0 416 0.33;
{0 438 R: 0.22, L: 0.2;
{0 451 0.57;
{0 485 94/89 = 1.06;
{1 376 Remes et al. 2009, fig. 4;
{1 377 Remes et al. 2009, fig. 4;
{1 382 Remes et al. 2009, fig. 4;
{1 391 0.25;
{1 438 0.22;
{1 451 0.58;
{2 6 He et al. 1988, fig. 9;
{2 169 2 or 3?	;
{2 376 He et al. 1988, fig. 41;
{2 377 He et al. 1988, fig. 41;
{2 382 He et al. 1988, fig. 41;
{2 390 0.83;
{2 405 2, 1.87, 1.97, 1.56;
{2 416 <0.37;
{2 438 0.23, 0.24, 0.25, 0.25, 0.26 (mean: 0.25);
{2 451 0.63;
{2 485 1.62;
{4 6 Ouyang & Ye 2002, fig. 3;
{4 376 Taylor et al. 2011, fig. 9A;
{4 390 0.71;
{4 416 0.35;
{4 438 0.2;
{4 451 0.57;
{5 368 5.9 (incomplete);
{5 376 NHMUK R3078, ET, pers. obs. 2016, based on photo by ET (2011);
{5 390 0.71;
{5 391 0.32;
{5 393 1.45;
{5 438 0.21;
{5 441 134;
{5 472 0.81 (Upchurch et al. 2004b);
{5 485 1.1;
{6 6 MNN TIG, Chicago, ET, pers. obs. 2016, based on photo by ET (2014);
{6 113 55% (Whitlock 2011b);
{6 376 MNN TIG, Chicago (TW 63), ET, pers. obs. 2016, based on photo by ET (2014);
{6 377 MNN TIG, Chicago (TW 63), ET, pers. obs. 2016, based on photo by ET (2014);
{6 382 MNN TIG, Chicago (TW 63), ET, pers. obs. 2016, based on photo by ET (2014);
{6 390 0.76;
{6 405 1.88;
{6 451 0.6

;
{7 85 1.33;
{7 410 0.37;
{7 476 but remains on anterolateral edge;
{8 85 83/55 = 1.51;
{8 94 48?;
{8 141 pronounced in anerior cervicals, posterior poz not preserved;
{8 319 prezygapophyses are convex;
{8 326 subequal;
{8 405 1.94;
{9 6 USNM 13768, ET, pers. obs. 2016, based on photo by OM (2008);
{9 29 ambiguous, 0 or 2;
{9 62 0.3, 0.25;
{9 85 1.55;
{9 113 63% (Whitlock 2011b);
{9 376 Osborn & Mook 1921, fig. 80;
{9 377 Osborn & Mook 1921, fig. 80;
{9 382 Osborn & Mook 1921, fig. 80;
{9 405 1.69, 1.59, 1.79, 2.08;
{9 416 0.34;
{9 438 0.25;
{9 451 CM 11338: 0.62; GMNH-PV 101: 0.64; SMA 0002: 0.65;
{9 472 0.72 (McIntosh 1990a);
{9 485 1.23 (SMA 0002);
{10 128 according to Mocho thesis;
{10 376 MIGM 5780, ET, pers. obs. 2016, based on photo by ET (2010);
{10 377 MIGM 5780, ET, pers. obs. 2016, based on photo by ET (2010);
{10 382 MIGM 5780, ET, pers. obs. 2016, based on photo by ET (2010);
{10 390 0.86

;
{10 391 0.25;
{10 416 0.38;
{10 438 0.27;
{10 439 incipient;
{10 451 0.63;
{11 6 MB.R.2223-1, ET, pers. obs. 2016, based on photo by ET (2014);
{11 62 1;
{11 85 1.16;
{11 113 68% (Whitlock 2011b);
{11 130 1.9, 1.9, 1.5, 1.1, 1.5, 1.6 (mean: 1.6);
{11 259 present in left pleurocoel of m-pDV MB.R.2181.87;
{11 368 7.1;
{11 376 MB.R.2727 (Y 10), ET, pers. obs. 2016, based on photo by ET (2011);
{11 377 MB.R.2727 (Y 10), ET, pers. obs. 2016, based on photo by ET (2011);
{11 382 MB.R.2727 (Y 10), ET, pers. obs. 2016, based on photo by ET (2011);
{11 390 1.02;
{11 405 1.96;
{11 416 0.36;
{11 438 0.26, 0.23 (juvenile), 0.22, 0.22 (juvenile), 0.23 (juvenile), 0.26 (juvenile), 0.24, 0.23, 0.25 (mean: 0.24);
{11 451 0.58;
{11 485 1.5;
{12 6 USNM 5730; ET, pers. obs 2016. based on photo by ET (2014);
{12 390 1 (Janensch 1929);
{12 416 0.41;
{12 438 0.25;
{16 130 1.63;
{16 369 0.54;
{16 376 Bonaparte et al. 2006, fig. 6;
{16 377 Bonaparte et al. 2006, fig. 6;
{16 381 1.95;
{16 382 Bonaparte et al. 2006, fig. 6;
{16 438 0.21;
{16 451 0.63;
{17 376 Jain & Bandyopadhyay 1997, fig. 18;
{17 377 Jain & Bandyopadhyay 1997, fig. 18;
{17 381 1.5;
{17 382 Jain & Bandyopadhyay 1997, fig. 18;
{18 333 only anteriormost;
{18 376 Hatcher 1903, fig. 18;
{18 377 Hatcher 1903, fig. 18;
{18 382 Hatcher 1903, fig. 18;
{18 416 0.33;
{18 438 0.23;
{19 85 1.17;
{19 376 MUCPv-205, ET. pers. obs. 2016, based on photos by OM (2008);
{19 377 MUCPv-205, ET. pers. obs. 2016, based on photos by OM (2008);
{19 382 MUCPv-205, ET. pers. obs. 2016, based on photos by OM (2008);
{19 390 0.63;
{19 405 1.83;
{19 438 0.22;
{19 451 0.59;
{20 197 2.35;
{20 438 0.25;
{21 405 2;
{22 6 Sereno et al. 2007, supplementary video;
{22 85 1.24;
{22 113 95% (Whitlock 2011b);
{22 376 Sereno et al. 1999, fig. 2;
{22 377 Sereno et al. 1999, fig. 2;
{22 382 Sereno et al. 1999, fig. 2;
{23 304 anterior: flat, posterior: concave (Torcida Fernandez-Baldor et al. 2011);
{24 85 0.83;
{24 96 6.9;
{24 113 74% (Whitlock 2011b);
{24 128 starts on c3;
{24 368 5.52;
{24 376 Harris 2007, fig. 11;
{24 400 D. sattleri (Janensch 1961);
{24 405 1.54 (D. sattleri);
{24 416 0.4;
{24 438 0.23;
{24 451 0.64;
{24 481 D. sattleri;
{25 416 0.42;
{26 22 based on Carabajal et al. 2014;
{26 33 based on Carabajal et al. 2014;
{26 64 based on Carabajal et al. 2014;
{26 67 based on Carabajal et al. 2014;
{26 69 based on Carabajal et al. 2014;
{26 75 based on Carabajal et al. 2014;
{26 85 1.12;
{26 101 based on Carabajal et al. 2014;
{26 148 based on Carabajal et al. 2014;
{26 149 based on Carabajal et al. 2014;
{26 150 based on Carabajal et al. 2014;
{26 151 based on Carabajal et al. 2014;
{26 152 based on Carabajal et al. 2014;
{26 153 based on Carabajal et al. 2014;
{26 155 based on Carabajal et al. 2014;
{26 390 0.69;
{26 405 1.69;
{26 416 0.4;
{26 438 0.23;
{26 451 0.61;
{27 63 11/5.6;
{27 85 4.5/3.5;
{27 113 74% (Whitlock 2011b);
{27 116 9;
{27 130 axis: 7.5/19; ;
{27 134 maybe present on posterior cervicals;
{27 162 present on axis;
{27 169 3.43;
{27 270 1.67;
{27 341 16/11;
{27 360 0 or 1;
{27 368 6.5;
{27 376 Harris 2007, fig. 1;
{27 377 Harris 2007, fig. 1;
{27 382 Harris 2007, fig. 1;
{27 459 82/43;
{28 438 0.18;
{29 85 1.34;
{29 128 present but unclear where it starts;
{29 360 0 or 1;
{29 368 6.1;
{29 376 YPM 1860, ET, pers. obs. 2016, based on photo by ET (2011);
{29 381 1;
{29 382 YPM 1860, ET, pers. obs. 2016, based on photo by ET (2011);
{32 128 0 or 1 or 2;
{32 157 50/30;
{32 162 present on axis;
{32 368 5.8;
{32 369 40/82, 40/72;
{32 376 Filla & Redman 1994;
{32 377 Filla & Redman 1994;
{32 381 1.84;
{32 382 Filla & Redman 1994;
{32 385 triangular;
{32 391 0.35;
{32 393 1.52;
{32 399 67/61;
{32 405 1.64;
{32 410 0.44;
{32 459 0.45;
{34 62 0.25, 0.24;
{34 85 1.02;
{34 169 5.4;
{34 303 neither rectangular nor petal shaped, usually...;
{34 304 no first caudal preserved;
{34 313 dd475, 117, 746, 349, 350, MB.R. 2957 procoelous, dd474 amphicoelous (not amphiplatyan!);
{34 368 6.6;
{34 391 0.32 (MB.R.2672), 0.31 (MB.R.2673);
{34 393 2672: 1.46; 2673: 1.15;
{34 399 21/24.8;
{34 416 0.36;
{34 438 0.25;
{34 451 0.64;
{35 368 5.9;
{35 416 0.4;
{36 128 according to Mocho (2016);
{36 236 according to Mocho (2016);
{36 308 Mocho (2016);
{36 313 Mocho (2016);
{36 319 Mocho (2016);
{38 94 nachmessen;
{38 139 BUT: posterior cervicals have bifurcated anterior ends of the pcdl, seems serial variation! Check in Diplodocus;
{38 209 present in anterior/mid-cervicals;
{38 368 5.9;
{38 376 HMNS 175, ET, pers. obs. 2016, based on photo by ET (2010);
{38 377 HMNS 175, ET, pers. obs. 2016, based on photo by ET (2010);
{38 381 2;
{38 382 HMNS 175, ET, pers. obs. 2016, based on photo by ET (2010);
{38 391 L 0.32; R 0.33;
{38 393 2.61;
{38 405 L 1.78, R 1.47 (Bonnan 2001); 1.67;
{38 416 0.35;
{38 459 0.44;
{39 4 10 (mean);
{39 62 0.08, 0.14;
{39 63 103/63, 103/52;
{39 85 43/42.. intermediate;
{39 96 L: 57/19, R: 51/15;
{39 113 72%;
{39 128 starting posterior to C7 (C8 or 9);
{39 129 at least 13;
{39 157 1.34;
{39 169 3.3;
{39 170 in one case it projects anteriorly (CV 10);
{39 197 1.7;
{39 221 in anterior ribs yes, mid- and posterior cervicals no;
{39 368 7.7;
{39 376 SMA 0011, ET, pers. obs. 2016, based on photo by ET (2012);
{39 382 SMA 0011, ET, pers. obs. 2016, based on photo by ET (2012);
{39 390 0.64;
{39 391 0.37;
{39 393 2.49;
{39 405 1.6;
{39 410 0.39;
{39 438 0.24;
{43 128 starts in c9;
{43 130 YPM 429: 54/38; incomplete, but probably not 1.5 times; 72/32;
{43 416 0.4;
{43 472 0.85 (McIntosh 1990a);
;
